# Supplementary material for: Diagnostic accuracy of different keratoconus detection indices of pentacam in paediatric eyes
Source: Eye (Lond). 2022 May 3;37(6):1130–8. doi: 10.1038/s41433-022-02070-x (PMC10102329; doi:10.1038/s41433-022-02070-x)
Supplement: Supplementary file 1 — Supplemental Material - Patients's data excel sheet [file 41433_2022_2070_MOESM1_ESM.xlsx]

## Sheet: Data
ID	Sex	Age	Age_group	Exam_Eye	N_FF_KC	FE_BFS	BE_BFS	FE_BFTE	BE_BFTE	K1	K2	Axis_flat	K_astigmatism_absolute	K_Max_Front	K_Max_X_Front	K_Max_Y_Front	TKC	ISV	IVA	KI	CKI	IHA	IHD	TP_X	TP_Y	PPI_Min	PPI_Avg	PPI_Max	Thinnest point	PachyApex	Ecc_Sph	Tilt	Irregul	AC_Depth	AC_Volume_10_mm	Ch._Angle	PachyPupil	TNP_Apex	Kmean	ART_avg	ART_max	NvsFF_KC	CAIRO_8
1	M	3.94	1	Right	Normal	4	6	1	4	43.7	44.4	24.7	0.7	44.82	-0.28	0.55	0	24	0.22	1.04	1.01	0.9	0.019	-1.31	-0.62	0.6	1	1.4	515	529	0.65	0.26	0.021	3.12	165	36.9	527	42.9	44.05	515	368	Normal	-0.67
2	M	10.22	2	Right	Normal	1	6	3	0	40.8	44.5	134.4	3.7	44.82	-0.31	-0.25	0	40	0.22	1.05	1.01	3.9	0.014	-0.98	0	1	1.5	2.2	680	692	0.81	0.44	0.103	2	48	49.6	692	40.6	42.65	453	309	Normal	-1.26
3	M	7.41	2	Right	Normal	2	2	-1	3	43.3	44.3	11.5	1	46.44	0.36	2.53	0	29	0.26	1	1.01	18	0.023	-0.96	-0.24	0.5	0.8	1.1	602	611	0.86	0.26	0.065	3.54	167	53.2	609	42.5	43.8	753	547	Normal	-5.98
4	M	6.51	2	Right	Normal	10	6	6	1	39.1	43.3	12	4.2	44	-0.07	0.26	0	56	0.019	1.02	1.03	9.9	0.019	-0.65	-0.07	0.7	0.8	0.9	509	511	1.04	0.69	0.021	2.52	131.2	33.9	509	40.6	42.6	636	566	Normal	-1.29
5	F	15.26	3	Right	Normal	5	6	-1	-4	44.9	49.5	178.5	4.6	49.75	0	-1.18	0	35	0.11	1.01	1.01	8	0.013	-0.68	-0.12	0.6	0.9	1.1	520	523	0.66	0.16	0.022	2.79	156	39.2	523	45.9	47.2	578	473	Normal	-2.4
6	M	5.59	1	Right	Normal	5	9	1	2	43.6	46.9	21.7	3.3	47.34	0.37	-1.05	0	34	0.23	1.01	1.01	5.2	0.022	-0.74	-0.19	0.7	1	1.2	567	570	0.72	0.25	0.034	2.54	111	37.4	569	43.8	45.25	567	473	Normal	-2.4
7	M	17.04	3	Right	Normal	-1	4	0	3	42	45.8	17.6	3.8	46.77	-0.14	0.41	0	34	0.15	1.01	1.02	3.4	0.01	-0.34	-1.16	0.7	1	1.5	564	576	0.72	0.19	0.02	2.97	156	41.7	570	42.7	43.9	564	376	Normal	-4.05
8	M	14.82	3	Right	Normal	4	7	0	-2	44.7	48.1	13	3.4	48.35	-0.2	1	0	30	0.07	1.03	1.01	3.6	0.009	-0.8	-0.27	0.6	1	1.3	533	536	0.69	0.12	0.013	3.47	216	43.9	536	45	46.4	533	410	Normal	-1.62
9	F	15.22	3	Right	Normal	2	1	0	-3	42.5	44.4	12.6	1.9	44.69	0.21	-1.17	0	18	0.07	1.02	1	0.1	0.002	-0.69	-0.07	0.6	0.9	1.1	506	509	0.51	0.08	0.02	3	173	39.7	508	42.3	43.45	562	460	Normal	-4.02
10	M	11.75	2	Right	Normal	4	5	0	1	42.8	44.1	162.2	1.3	44.35	0.72	1.76	0	24	0.21	1.01	1	1.8	0.02	-0.98	-0.2	0.6	0.9	1.2	531	538	0.68	0.34	0.032	2.5	122	30.2	536	42.3	43.45	590	443	Normal	-2.36
11	F	12.8	3	Left	KC	27	47	21	54	47.9	48.6	167.4	0.7	50.52	-0.06	-0.26	3	112	0.74	1.18	1.1	22.4	0.054	-0.58	-0.06	0.8	0.9	1.2	497	500	1.38	0.9	0.063	2.08	108	24	497	47.2	48.25	552	414	FFKCorKC	12.99
12	F	9.56	2	Right	Normal	6	16	1	1	45.6	48.1	11.3	2.5	48.34	-0.37	1.24	0	24	0.15	1.02	1.01	10.9	0.017	-1.11	-0.68	0.5	1	1.3	559	572	0.66	0.18	0.017	3.35	225	41.7	572	45.5	46.85	559	430	Normal	-0.79
13	M	14.3	3	Right	Normal	7	14	1	4	43.6	47.1	19.4	3.5	47.68	-0.38	0.94	0	37	0.25	1	1.01	8.1	0.024	-0.69	-0.19	0.7	1.1	1.3	506	509	0.75	0.36	0.025	2.83	176	38.8	508	43.9	45.35	460	389	Normal	0.77
14	M	15.79	3	Right	Normal	4	5	0	-1	42.2	45.7	11.4	3.5	46.21	-0.62	2.2	0	31	0.11	1	1	5.5	0.007	-0.62	-0.14	0.6	0.9	1.1	525	528	0.61	0.14	0.015	3.28	186	47.7	527	42.7	43.95	583	477	Normal	-3.13
15	F	17.41	3	Left	FFKC	2	4	0	0	44.6	45.8	144.6	1.2	46.96	-0.5	-0.69	0.5	23	0.15	1.05	1.02	8.1	0.02	-0.81	-0.44	0.6	1	1.4	512	516	0.72	0.14	0.021	2.91	145	40.5	514	44	45.2	512	366	FFKCorKC	-1.91
16	F	12.02	3	Right	Normal	3	3	1	0	44.7	45	2.8	0.2	45.3	-0.39	0.07	0	14	0.03	1.02	1.01	0.4	0.001	-0.13	-0.07	0.9	1.1	1.3	543	543	0.61	0.04	0.015	2.56	115.9	39.4	543	43.8	45.1	494	418	Normal	-2.44
17	F	15.68	3	Left	FFKC	4	4	0	0	42.4	43.2	166.5	0.7	43.47	-0.2	-2.29	0	16	0.15	1.04	1.01	7.8	0.015	-0.81	-0.54	0.6	1	1.4	493	497	0.53	0.17	0.014	2.74	152	37.5	497	41.7	42.8	493	352	FFKCorKC	-0.31
18	M	6.24	2	Right	Normal	4	1	1	0	44.2	45.8	5.7	1.6	45.94	0.07	-0.99	0	23	0.11	1.03	1.01	3.8	0.008	-0.66	-0.72	0.6	0.9	1.4	513	520	0.71	0.18	0.018	2.89	158	44.6	520	43.9	45	570	366	Normal	-0.63
19	M	15.86	3	Right	Normal	3	13	0	5	42.5	48.4	2.8	5.8	49.63	-0.06	1.4	0	46	0.21	1.03	1.01	30.9	0.033	-0.64	-0.64	0.7	1	1.4	552	558	0.85	0.21	0.039	2.85	149	40.2	555	44.1	45.45	552	394	Normal	-1.9
20	F	13.12	3	Right	Normal	3	9	-1	1	42.2	46.4	9.7	4.3	47.2	-0.33	2.45	0	37	0.1	1	1	10.3	0.011	-0.33	-0.33	0.9	1.1	1.5	541	543	0.58	0.11	0.016	3.08	161.9	38.1	544	42.6	47.8	492	361	Normal	-1.15
21	M	16.51	3	Right	Normal	3	3	0	-2	43.5	44.6	23.9	1	44.89	-0.96	2.18	0	17	0.11	1.02	1	8.9	0.012	-0.51	-0.39	0.6	0.8	1	565	567	0.69	0.2	0.016	3.35	221	37.6	568	42.8	44.05	706	565	Normal	-5.75
22	F	14.92	3	Right	Normal	2	8	-1	1	44.7	48.1	19.1	3.4	48.4	0.64	-2.86	0	31	0.15	1.02	1	7.4	0.012	-0.25	-0.7	0.7	1.1	1.5	522	528	0.43	0.24	0.019	2.87	202.2	26.4	528	44.9	42.9	475	348	Normal	-1.5
23	F	14.68	3	Right	Normal	3	0	1	-2	42.5	42.9	20.4	0.3	43.09	-0.68	1.23	0	14	0.13	1.01	1.01	0.9	0.011	-0.82	-0.75	0.6	1	1.4	533	544	0.52	0.16	0.011	3.38	211	46.6	546	41.5	42.7	533	381	Normal	-1.6
24	M	15.88	3	Right	Normal	6	13	0	2	43.5	46.5	170.1	3	47.14	0.07	2.25	0	31	0.15	1.01	1	20.2	0.023	-1.32	-0.26	0.5	1.1	1.4	479	490	0.73	0.28	0.018	3.25	207	38.9	490	44.6	45	435	342	Normal	1.19
25	F	15.85	3	Right	Normal	7	15	1	5	42.3	46.1	15.6	3.9	46.31	0.19	-0.77	0	33	0.06	1.02	1.01	2.6	0.006	-0.58	-0.52	0.8	1.1	1.3	496	500	0.63	0.11	0.018	2.92	187	43.9	501	43	44.2	451	382	Normal	0.93
26	M	17.91	3	Right	Normal	4	11	1	5	41.8	46.6	13.1	4.8	46.9	-0.41	1.77	0	38	0.07	1.02	1.01	5.1	0.007	-0.54	-0.48	0.6	0.8	1	596	599	0.65	0.06	0.021	2.87	174.1	39.1	599	42.9	46	745	596	Normal	-5.8
27	F	17.84	3	Right	Normal	3	6	0	2	44.1	48.7	8.1	4.7	50.08	-0.27	1.81	0	38	0.19	1	1.01	22.4	0.023	-0.54	-0.33	0.6	0.9	1.2	573	576	0.65	0.19	0.02	3.18	175	40.7	577	44.9	46.4	637	478	Normal	-3.79
28	F	15.07	3	Right	KC	55	96	46	125	61.3	68.8	17.9	7.5	76.98	0.06	-0.19	3.5	162	0.78	1.29	1.23	24.6	0.173	-0.57	-0.19	3.8	4.5	7.1	389	403	1.39	0.85	0.084	3.68	206	32.2	421	62.8	65.05	86	55	FFKCorKC	38.97
29	M	17.6	3	Left	KC	26	59	23	60	53	55.9	175.9	2.9	64.03	0	-0.13	2.5	86	0.41	1.19	1.12	18.1	0.048	-0.13	-0.26	1.8	2.4	3.1	433	435	1.32	0.57	0.05	3.06	164	31.1	433	52.7	54.45	180	140	FFKCorKC	18.52
30	F	14.89	3	Right	Normal	0	0	0	-1	43.3	48.7	8.4	5.4	49.62	-0.26	1.36	0	43	0.2	1.01	1.01	17.2	0.018	0	-0.58	0.7	0.8	1	507	509	0.77	0.29	0.022	3.23	171	40.8	509	44.8	46	634	507	Normal	-6.36
31	F	11.9	2	Right	Normal	3	6	0	0	43.4	46	177.8	2.5	46.3	0	1.76	0	21	0.1	1.04	1	1.5	0.005	-0.41	-0.68	0.6	0.9	1.1	518	520	0.61	0.18	0.018	3.28	208.4	29.6	519	43.5	43.3	576	471	Normal	-3.63
32	M	14.35	3	Left	KC	30	49	19	35	52	56.6	170.8	4.6	59.04	0.07	0.46	2.5	94	0.72	1.23	1.08	27.3	0.072	-0.79	-0.53	1.1	1.9	3.2	403	414	1.15	0.74	0.025	3.83	208	55.2	420	53.2	54.3	212	126	FFKCorKC	21.39
33	M	17.84	3	Right	Normal	4	6	0	0	45.3	47	6.4	1.7	47.37	-0.39	1.84	0	18	0.09	1.02	1	3	0.007	-0.72	-0.13	0.7	1.1	1.3	462	44.9	0.57	0.13	0.015	3.17	185	40.6	465	44.9	46.15	420	355	Normal	-0.38
34	M	17.73	3	Right	Normal	3	12	1	7	43	43.7	18.2	0.7	44.1	-0.66	2.17	0	18	0.12	1	1.01	7.2	0.009	-0.46	-0.2	0.9	1	1.2	547	549	0.64	0.13	0.019	2.97	160.4	36.1	548	42.1	44.9	505	421	Normal	-2.5
35	F	17.98	3	Right	Normal	4	4	1	1	45.6	46.4	15.6	0.7	46.8	0	-0.73	0	20	0.13	1.06	1.01	3	0.007	-0.2	0	0.8	1	1.2	510	511	0.73	0.2	0.02	2.69	121.5	36.7	512	44.7	44.5	510	425	Normal	-1.96
36	F	10.07	2	Right	Normal	5	12	1	5	40.1	42	178.5	1.9	42.26	-0.21	2.05	0	28	0.19	1.02	1.01	7.6	0.01	-1.03	-0.41	0.5	0.8	1	626	632	0.77	0.34	0.028	3.07	196	39.8	628	39.8	41.05	783	626	Normal	-5.84
37	M	13.16	3	Right	Normal	4	6	2	4	42.3	47.8	11.9	5.6	49.25	-0.28	1.54	0	43	0.23	1.03	1.01	13	0.015	-0.35	-0.42	0.9	1.1	1.3	500	503	0.75	0.27	0.028	3.11	168	39.8	503	43.7	45.05	455	385	Normal	-1.05
38	F	13.06	3	Right	Normal	4	10	-1	0	44.2	47.9	10	3.7	49.9	-0.06	0.25	0	41	0.19	1.03	1.03	18.3	0.025	-0.7	-1.02	0.5	1	1.7	519	528	0.94	0.32	0.033	3.01	143.7	43.7	526	46.5	40.2	519	305	Normal	0.75
39	M	9.47	2	Right	Normal	3	5	0	1	40	43.6	12.8	3.6	43.8	-0.28	0.9	0	33	0.13	1.02	1.01	5.1	0.011	-0.49	-0.83	0.6	0.7	1	510	517	0.6	0.21	0.014	3.2	201.8	42.8	513	41	39.5	729	510	Normal	-4.51
40	M	16.32	3	Right	Normal	2	6	0	2	41.3	45.8	178.1	4.5	46.18	0	1.98	0	37	0.11	1.04	1.01	7	0.008	-0.46	-0.53	0.5	0.8	1	560	563	0.7	0.26	0.02	2.76	176	37.8	566	42.3	43.55	700	560	Normal	-6.27
41	F	14.11	3	Right	KC	22	53	13	42	46.5	46.9	154.4	0.4	48.83	-0.81	-0.43	2.5	98	0.77	1.12	1.08	11.7	0.08	-0.56	-0.37	0.9	1.1	1.4	481	488	1.42	0.9	0.042	2.03	115	22.2	485	45.5	46.7	437	344	FFKCorKC	11.37
42	F	9.71	2	Right	Normal	1	6	1	4	43.3	45.4	7.1	2.1	46.28	0.07	-1.01	0	20	0.14	1.03	1.01	2.3	0.009	-0.07	-1.01	0.5	0.8	1.3	495	502	0.5	0.14	0.01	3.22	207	39.7	502	43.3	44.35	619	381	Normal	-2.88
43	M	17.95	3	Right	Normal	2	3	0	0	43.2	43.6	10.4	0.3	43.9	-0.07	0.14	0	11	0.03	1.02	1.01	0.9	0.002	-0.48	-0.34	0.7	1	1.3	561	563	0.61	0.08	0.007	3.27	187.3	43.5	564	42.4	43.4	561	432	Normal	-3.39
44	M	16.89	3	Right	Normal	5	13	1	5	42.3	46.7	7.5	4.3	47.59	-0.07	0.6	0	37	0.17	1.03	1.01	15.6	0.019	-0.8	-0.53	0.6	1	1.2	528	534	0.78	0.27	0.017	3.03	185	42.6	533	43.3	44.5	528	440	Normal	-1.65
45	M	16.28	3	Right	Normal	3	5	1	2	42.5	46.6	7	4	47.18	0.07	-0.55	0	32	0.11	1.03	1.01	2.8	0.009	-0.69	-0.9	0.6	1	1.4	485	493	0.65	0.19	0.013	3.45	238	43.8	493	43.5	44.55	485	346	Normal	-0.82
46	F	14.39	3	Right	Normal	9	14	5	9	43.1	46	10.3	2.9	46.88	0.14	-0.68	1	41	0.32	1.1	1.02	16.6	0.02	-0.47	-0.07	0.7	0.9	1	500	501	0.85	0.42	0.026	2.86	157	37.6	501	43.3	44.55	556	500	Normal	-0.45
47	F	15.19	3	Right	Normal	7	13	0	4	43	46.4	14.1	3.4	47.86	0.48	-2.51	1	39	0.3	1.06	1	29.9	0.034	-1.09	0	0.7	1.1	1.4	467	480	0.62	0.38	0.012	2.4	117	36.6	475	43.3	44.7	425	334	Normal	2.01
48	F	6.36	2	Right	Normal	4	9	0	3	45.7	47.7	16.2	2	48.19	-0.07	0.13	0	26	0.12	1.01	1.02	15	0.017	-1.15	-0.47	0.5	0.9	1.4	527	535	0.74	0.12	0.015	3.02	155	38.1	540	45.5	46.7	586	376	Normal	-0.85
49	M	11.97	2	Left	FFKC	5	7	5	8	42.1	42.5	159.7	0.5	45.08	-0.12	-0.64	2	58	0.55	1.1	1.04	16.9	0.046	-0.81	-0.23	0.8	1.3	2.1	507	513	1.24	0.51	0.145	2.96	123	38.4	512	41	42.3	390	241	FFKCorKC	2.83
50	M	14.89	3	Right	Normal	2	0	2	0	41	45.7	13.6	4.7	46.9	0.27	-1.1	0	39	0.12	1.04	1.01	3.8	0.011	-0.62	-0.82	0.4	0.8	1.3	502	507	0.66	0.23	0.011	3.15	215.9	35.1	506	42.7	46.2	628	386	Normal	-2.36
51	F	7.27	2	Right	Normal	8	9	2	1	44	46.9	13.3	2.9	47.3	-0.72	-0.07	0	37	0.25	1.02	1.02	6.5	0.019	-0.72	-0.07	0.6	0.9	1	545	547	0.77	0.36	0.025	2.81	156.3	41.4	546	44.6	42.6	606	545	Normal	-2.1
52	F	16.04	3	Right	Normal	5	12	0	4	42.3	44.5	2	2.2	44.67	0.07	-1.23	0	25	0.12	1.03	1	0.9	0.007	-1.09	-0.41	0.7	0.9	1.1	552	563	0.68	0.23	0.022	3.27	239	41.5	561	42.2	43.4	613	502	Normal	-3.05
53	M	15.39	3	Right	Normal	7	5	1	1	40.2	44.6	8.2	4.4	45.02	-0.12	0.75	0	41	0.23	1	1.01	2.3	0.015	-0.62	-0.12	0.7	0.8	0.9	510	512	0.79	0.43	0.015	2.88	179	34	510	41.4	42.4	638	567	Normal	-3.23
54	F	13.94	3	Right	Normal	2	5	0	1	40.1	44.1	177.4	4	44.46	0	2.36	0	34	0.12	0.99	1	12.5	0.014	-0.93	-0.57	0.6	1	1.3	537	545	0.61	0.22	0.015	3.12	216	34.1	542	40.9	42.1	537	413	Normal	-2.96
55	M	11.89	2	Right	Normal	2	1	0	-2	42.1	44.7	11.6	2.6	45.4	-0.47	1.67	0	24	0.15	1.02	1.01	3.3	0.008	-0.27	-0.47	0.7	0.9	1	519	521	0.64	0.14	0.027	3.23	192.4	39.5	519	42.2	44.2	577	519	Normal	-5.35
56	F	11.93	2	Right	Normal	6	12	0	3	43.9	45.9	15.3	2	46.07	-0.62	1.99	0	23	0.16	1.04	1.01	7.2	0.016	-0.96	-0.69	0.7	1.1	1.6	517	526	0.6	0.23	0.021	3.46	212	44.7	525	43.5	44.9	470	323	Normal	1.62
57	F	16.98	3	Right	Normal	8	18	8	18	40.1	41	7.1	0.9	41.4	0.07	-0.8	1	34	0.4	1.07	1.01	3.9	0.02	-0.87	-0.54	0.6	0.9	1.1	574	579	0.75	0.51	0.033	2.54	125	34.7	577	39.5	44.6	638	522	Normal	-1.58
58	M	16.89	3	Right	Normal	3	0	0	-4	41.2	44.5	21.5	3.3	45.12	-0.57	1.51	0	30	0.13	1.02	1	3.9	0.004	-0.36	-0.5	0.6	0.8	1	556	558	0.62	0.2	0.012	3.64	257	35.5	558	41.7	42.85	695	556	Normal	-5.54
59	F	16.18	3	Right	Normal	3	3	-1	-1	43.4	45.8	7.8	2.4	46.2	0.13	-0.94	0	22	0.06	1.02	1.01	0.6	0.002	-0.54	-0.27	0.6	0.9	1.1	546	548	0.59	0.11	0.009	3.52	248.1	39.5	548	43.7	43.1	607	496	Normal	-4.19
60	F	17.83	3	Right	Normal	4	12	1	5	43.5	44.2	3.4	0.7	44.7	0	0.05	0	22	0.17	1	1.01	1.9	0.011	-0.68	-0.07	0.8	1	1.2	530	534	0.64	0.27	0.022	3.21	193.1	41	532	42.9	45	206	147	Normal	4.3
61	M	15.12	3	Right	Normal	4	5	1	0	42.6	44	22.2	1.4	44.51	0.13	-0.4	0	23	0.11	1.06	1.01	0.7	0.006	-0.67	-0.07	0.6	0.9	1	535	537	0.81	0.31	0.023	3.21	179	43.6	537	42.1	43.3	594	535	Normal	-4.43
62	F	16.9	3	Right	Normal	6	10	2	4	45.2	48.2	175.1	3.1	48.6	-0.14	-1.7	0	27	0.17	1.05	1.01	10	0.015	-0.41	-0.34	0.9	1.1	1.3	531	534	0.68	0.16	0.018	3.6	226.3	51.2	537	45.5	45.3	483	408	Normal	-0.29
63	M	11.95	2	Right	Normal	-6	3	0	8	41.1	44.5	16.7	3.4	44.7	0.2	-0.67	0	30	0.09	1.01	1.01	0.6	0.01	1	-1.2	0.5	1.1	1.6	506	524	0.64	0.2	0.022	3.55	237	52.2	532	41.8	42.8	460	316	Normal	-5.89
64	F	11.28	2	Right	Normal	8	12	2	5	42.8	48.6	2.8	5.8	48.9	-0.07	0.28	0	46	0.18	1.02	1.01	11.3	0.026	-0.96	-0.07	0.6	1	1.2	494	499	0.72	0.32	0.018	3.06	162.9	44.2	498	44.6	43.8	494	412	Normal	0.89
65	M	12.5	3	Right	Normal	4	7	0	1	41	43.7	179.8	2.7	45.12	-0.34	1.96	0	33	0.27	1.03	1.01	25.2	0.033	-1.08	-0.68	0.7	0.9	1.2	536	546	0.8	0.28	0.036	2.62	143	39.5	543	41.3	42.35	596	447	Normal	-2.45
66	M	14.23	3	Right	Normal	2	5	0	1	41.5	45.9	10.1	4.4	46.2	-0.31	1.62	0	39	0.15	1.03	1.01	3.8	0.013	-0.37	-0.62	0.8	0.9	1.2	544	548	0.78	0.29	0.02	2.86	167.9	34.2	547	42.2	45.9	604	453	Normal	-3.86
67	M	9.91	2	Right	Normal	4	8	-1	0	39.2	42	6.1	2.8	42.64	-0.32	2.33	0	31	0.12	1.01	1	12.9	0.016	-1.04	-0.06	0.3	0.7	1.1	514	518	0.62	0.23	0.021	2.99	208	33	516	39.6	40.6	734	467	Normal	-2.9
68	F	16.2	3	Right	Normal	4	4	1	2	43.5	46.1	16.6	2.7	46.62	0.21	-0.62	0	24	0.11	1.05	1.01	4.7	0.006	-0.55	0	0.8	0.9	1	487	489	0.61	0.16	0.014	3.56	248	31.5	487	43.6	44.8	541	487	Normal	-3.35
69	F	13.59	3	Right	Normal	4	9	0	2	45.1	48.7	177.5	3.6	49.21	0	-0.13	0	33	0.12	1.02	1.01	3.4	0.008	-0.81	-0.54	0.6	1	1.5	534	539	0.76	0.19	0.02	3.16	172	49.8	539	45.7	46.9	534	356	Normal	-0.4
70	M	11.89	2	Right	Normal	3	3	1	1	39.2	43.3	15.4	4.1	43.73	-0.41	1.51	0	37	0.12	1.01	1.01	6.1	0.007	-0.41	-0.34	0.8	0.9	1	544	546	0.7	0.15	0.011	3.02	182	38.9	544	40.1	41.25	604	544	Normal	-5.27
71	M	17.62	3	Right	Normal	4	8	1	3	39.8	40.5	5	0.7	40.8	0.07	-0.49	0	15	0.07	1.02	1.01	2.7	0.002	-0.35	-0.42	0.6	0.7	0.8	633	635	0.58	0.09	0.023	3.33	219.8	31.9	637	39.2	42.7	904	791	Normal	-10.19
72	M	17.46	3	Right	Normal	6	12	0	4	40.2	43.3	7.4	3.1	43.5	-0.43	-0.14	0	33	0.17	1.03	1	1.1	0.007	-0.79	-0.71	0.7	1	1.3	548	556	0.63	0.3	0.013	3.22	193.3	38.3	553	40.4	42.3	548	422	Normal	-0.61
73	M	11.58	2	Right	KC	14	26	8	18	44.2	51.6	30.4	7.4	54.2	0.21	-0.35	2	61	0.27	1.11	1.05	18.4	0.028	-0.28	-0.78	0.8	1.3	1.9	476	482	1.02	0.26	0.033	3.72	237.7	37.1	483	48.2	42.3	366	251	FFKCorKC	8.35
74	F	9.9	2	Right	Normal	7	12	3	7	39.9	43.3	21.3	3.4	43.5	0.27	-0.74	0	37	0.18	1.04	1.01	11.2	0.015	-0.54	0.07	0.8	1.1	1.3	528	531	0.84	0.23	0.018	2.84	156.8	48.2	530	40.6	41.1	480	406	Normal	0.39
75	F	15.57	3	Right	Normal	4	2	1	-2	42.2	45.6	8.2	3.4	45.95	-0.13	0.73	0	31	0.15	0.98	1.01	9.2	0.011	-0.67	-0.4	0.8	1.1	1.3	541	545	0.55	0.21	0.017	2.91	187	36.7	543	42.5	43.9	492	416	Normal	-1.75
76	F	11.49	2	Right	Normal	5	6	1	0	42.8	47.4	11.8	4.5	47.83	0.07	-0.27	0	40	0.14	1.02	1.01	12.1	0.015	-0.6	-0.4	0.6	0.9	1.2	424	427	0.79	0.25	0.02	3.15	187	39.9	428	44.1	45.1	471	353	Normal	0.3
77	M	16.22	3	Right	Normal	3	3	1	0	42.5	43.8	15.2	1.2	44.31	0.07	-0.54	0	21	0.14	1.03	1.01	0.2	0.005	-0.2	-0.13	0.8	1	1	547	548	0.7	0.26	0.022	3.45	233	36.6	548	41.9	43.15	547	547	Normal	-5.34
78	M	16.61	3	Right	Normal	6	13	3	6	40.8	46.8	13.4	6.1	49.4	-0.13	0.54	0	49	0.19	1.06	1.03	4	0.009	-0.47	-0.67	0.7	1	1.5	553	558	0.87	0.32	0.018	3	179	39.6	558	42.6	43.8	553	369	Normal	0.58
79	F	17.83	3	Right	Normal	3	4	0	-1	42.4	44.6	12.2	2.2	45.17	0.06	-0.31	0	25	0.15	1	1.01	4.7	0.011	-0.44	-0.56	0.8	0.9	1.2	558	561	0.67	0.2	0.023	3.06	199	29.3	560	42.2	43.5	620	465	Normal	-3.49
80	M	10	2	Right	Normal	4	6	2	2	41.6	44.1	4.1	2.6	44.99	0.07	-0.63	0	26	0.09	1.03	1.01	2	0.005	-0.84	-0.49	0.5	0.8	1	545	550	0.71	0.17	0.026	3.05	185	42.1	549	41.9	42.85	681	545	Normal	-4.66
81	F	17.39	3	Right	Normal	3	6	0	-1	44.2	45	7.9	0.8	45.33	0.5	-1.57	0	15	0.05	1.03	1.01	3	0.006	-0.5	-0.5	0.8	1	1.3	580	584	0.6	0.05	0.016	3.47	218	41.2	584	43.1	44.6	580	446	Normal	-3.07
82	M	12.75	3	Right	FFKC	11	19	7	14	44.5	47.7	16.5	3.2	49.39	0.21	-1.18	1	41	0.34	1.11	1.03	20.3	0.038	-0.76	-0.55	1.1	1.4	1.9	415	424	0.82	0.31	0.017	3.74	209	46.7	423	44.8	46.1	296	218	FFKCorKC	7.18
83	F	15.04	3	Right	Normal	-3	11	-2	4	44.3	47.7	6.8	3.4	48.9	0	0.32	0	31	0.12	1.02	1.02	9.1	0.012	-0.26	-1.15	1.1	1.5	2	506	526	0.75	0.14	0.027	2.67	145.2	40.6	520	45.3	41.4	337	253	Normal	-2.56
84	M	10.26	2	Right	Normal	3	4	1	0	42.3	45.1	25.1	2.8	45.6	0.06	0.3	0	26	0.09	1.01	1.01	3.2	0.008	-0.39	-0.13	0.7	0.8	0.8	582	584	0.62	0.12	0.013	3.08	174.5	34.6	585	42.9	44.9	728	728	Normal	-9.41
85	F	17.92	3	Right	Normal	9	15	-1	-3	42.6	46.3	11.3	3.8	46.68	-0.07	0.27	0	42	0.26	1.02	1.01	2	0.018	-0.86	-0.33	0.7	1.1	1.3	534	539	0.66	0.4	0.019	2.61	140	32.3	537	43.1	44.45	485	411	Normal	1.56
86	F	17.68	3	Right	Normal	5	10	0	3	42.7	45.8	19.1	3.1	46.01	0.07	-0.21	0	28	0.13	1.03	1.01	2.8	0.01	-0.62	-0.41	0.6	0.9	1.1	577	581	0.59	0.19	0.013	3.4	228	38.8	582	42.9	44.25	641	525	Normal	-3.57
87	F	15.78	3	Left	KC	18	39	15	40	46.6	49.4	176.5	2.8	53.93	-0.07	-0.68	2	72	0.71	1.21	1.07	49.7	0.06	-0.27	-0.41	1.7	2	2.7	394	399	1.09	0.78	0.029	3	167	34.4	404	46.6	48	197	146	FFKCorKC	13.27
88	M	11.15	2	Right	Normal	7	13	3	6	41.9	45.2	16.9	3.3	45.9	-0.4	1.06	0	38	0.23	1.05	1.02	2	0.013	-0.33	-0.66	0.8	0.9	1	529	531	0.85	0.3	0.018	2.78	147	39.5	531	42.4	41.6	588	529	Normal	-2.38
89	M	17.94	3	Right	Normal	-1	5	0	2	44.7	45.9	27.2	1.2	46.7	-0.91	2.2	0	15	0.11	1.01	1	3.7	0.005	-0.19	-0.97	0.7	1.2	1.8	528	534	0.53	0.11	0.019	3.42	211.8	42.3	534	43.9	41.3	440	293	Normal	-2.18
90	F	17.77	3	Right	Normal	3	4	0	0	39.2	40.6	29.6	1.4	41.13	-1.14	3	0	20	0.18	0.98	1	13.7	0.014	-0.93	-0.21	0.4	0.9	1.1	510	514	0.57	0.31	0.031	3.09	229	30.4	513	38.8	39.9	567	464	Normal	-3.47
91	M	8.7	2	Right	Normal	7	9	2	2	42.9	46.8	9.7	3.9	47.33	-0.28	1.4	0	33	0.15	1.02	1.01	10.5	0.014	-0.91	-0.28	0.5	0.9	1.2	566	570	0.64	0.18	0.018	3.41	204	39.2	569	43.5	44.85	629	472	Normal	-1.1
92	M	16.97	3	Right	Normal	6	12	1	6	41.5	45.9	14.2	4.4	46.04	-0.42	1.53	0	39	0.15	1.04	1.01	0.7	0.008	-0.7	-0.56	0.6	1	1.3	554	559	0.72	0.28	0.013	2.62	141	40.8	556	42.4	43.7	554	426	Normal	-0.7
93	M	16.86	3	Right	Normal	7	12	2	4	44.1	49.8	11.5	5.7	50.3	-0.39	1.6	0	44	0.14	1.02	1.01	12.4	0.017	-0.58	-0.06	0.8	1.1	1.4	477	479	0.76	0.12	0.019	2.86	142	37.4	482	45.5	46.95	434	341	Normal	1.85
94	M	8.88	2	Right	Normal	5	3	2	2	41.7	43.3	4.8	1.6	43.68	0	-0.78	0	23	0.17	1.05	1.01	1	0.008	-0.64	-0.49	0.7	0.9	1	570	575	0.73	0.21	0.019	2.97	192	33.5	574	41.2	42.5	633	570	Normal	-4.58
95	M	10.29	2	Right	Normal	4	2	1	-1	43.3	46.7	15.6	3.3	47.1	-0.06	0.19	0	29	0.1	1.03	1.01	3.6	0.006	-0.38	-0.26	0.7	1	1.1	474	475	0.69	0.17	0.014	3.19	165.5	42.5	475	44.1	43.6	474	431	Normal	-2.09
96	F	15.29	3	Right	Normal	3	5	-1	-1	41.5	42.4	169	1	42.71	-0.61	2.36	0	19	0.17	1.01	1	1.3	0.01	-0.88	-0.47	0.6	0.9	1.1	523	529	0.58	0.29	0.015	3.65	270	34.5	527	40.8	41.95	581	475	Normal	-3.72
97	F	17.97	3	Right	Normal	4	9	0	4	45.1	47.4	177.1	2.3	47.84	-0.07	-1.15	0	21	0.1	1.03	1.01	8.8	0.009	-0.68	-0.34	0.6	1	1.3	520	523	0.57	0.12	0.012	3.34	203	39.8	524	44.9	46.25	520	400	Normal	-1.39
98	F	14.16	3	Right	Normal	5	6	1	1	41.2	45	11.8	3.8	45.54	-0.07	0.27	0	34	0.13	1.03	1.01	3.7	0.008	-0.53	-0.13	0.6	0.8	1	499	500	0.69	0.2	0.014	3.27	216	44.5	500	42.1	43.1	624	499	Normal	-2.98
99	F	14.39	3	Right	Normal	4	3	0	-2	43.4	45.7	12.6	2.3	46.22	0.07	-0.33	0	22	0.08	1.01	1.01	2.4	0.003	-0.4	-0.2	0.7	0.9	1.2	533	534	0.62	0.15	0.013	3.54	232	39.3	533	43.2	44.55	592	444	Normal	-2.38
100	M	14.24	3	Right	Normal	4	2	2	0	43	47.5	7.1	4.6	48.6	-0.12	0.28	0	37	0.11	1.02	1.02	9.6	0.01	-0.25	-0.12	0.7	0.9	1.1	496	497	0.82	0.12	0.026	3.14	185.5	36	498	44.4	43.4	551	451	Normal	-2.54
101	F	17.96	3	Right	KC	15	34	9	25	41.7	46.1	31.4	4.5	48.92	0.26	-0.45	1.5	56	0.53	1.14	1.05	38	0.056	-0.58	-0.64	1.1	1.5	2.1	506	515	0.92	0.44	0.037	3.22	193	41.9	516	43.7	43.9	337	241	FFKCorKC	9.22
102	F	14.3	3	Right	Normal	6	4	1	-1	42.9	47.7	11	4.7	48.55	-0.35	1.4	0	43	0.19	1.02	1.01	20.6	0.022	-0.29	-0.06	0.8	1	1.1	512	513	0.87	0.14	0.053	2.47	154	26.9	515	44	45.3	512	465	Normal	-1.58
103	F	10.28	2	Right	Normal	3	9	2	4	43.5	48.5	7.4	5	49.34	0	0.06	0	39	0.1	1.02	1.02	10.7	0.015	-0.43	-0.67	0.7	0.9	1.4	563	527	0.75	0.09	0.026	2.89	156	38.2	527	44.6	46	626	402	Normal	-2.08
104	F	15.73	3	Right	Normal	5	9	1	0	39.1	44	18.8	4.9	43.7	0.26	-0.72	0	46	0.17	1.01	1.01	7.8	0.014	-0.52	-0.59	0.6	0.7	0.9	566	569	0.6	0.27	0.048	2.86	195.4	23.9	568	40.4	44.2	809	629	Normal	-5.91
105	M	14.35	3	Right	KC	16	26	13	27	54.6	58.9	26.3	4.3	62.44	-0.39	1.17	2	81	0.51	1.09	1.06	13.8	0.043	-0.71	-0.06	1.5	2.3	2.8	385	391	1.08	0.65	0.035	4.03	213	49.6	392	55.1	56.75	167	138	FFKCorKC	12.18
106	M	17.85	3	Right	FFKC	8	26	7	22	42.1	43.5	25.4	1.4	45.15	0.14	-0.76	0	31	0.27	1.06	1.03	1.8	0.013	-0.76	-0.76	1.1	1.4	1.9	492	504	0.85	0.37	0.017	2.73	158	43.5	502	41.5	42.8	351	259	FFKCorKC	4.34
107	F	11.52	2	Right	Normal	5	9	2	7	43.9	46.8	1.6	2.9	48.15	-0.07	1.35	0	33	0.28	1.01	1.01	10.8	0.018	-0.74	-0.47	0.8	1	1.2	535	541	0.74	0.3	0.023	2.56	132	34.4	539	44	45.35	535	446	Normal	-1.79
108	F	11.18	2	Right	Normal	3	1	0	-2	42.8	45.5	177.6	2.7	45.8	-0.07	-0.59	0	26	0.05	1.02	1.01	0.8	0.001	-0.26	0.07	0.8	0.9	1.1	563	563	0.68	0.08	0.022	2.81	133.7	34.6	563	42.9	53.1	626	512	Normal	-4.55
109	F	16.88	3	Right	Normal	2	1	0	0	42.5	44.2	16.4	1.7	44.4	0.67	1.95	0	19	0.08	1.04	1	4.5	0.003	-0.54	-0.13	0.6	1	1.2	524	525	0.66	0.13	0.017	3.22	172.9	48.3	526	42	43	524	437	Normal	-3.5
110	M	8.99	2	Right	Normal	4	7	1	1	40	44.1	16.3	4.1	45.33	-0.39	1.22	0	36	0.26	0.99	1.01	13.2	0.016	-0.58	-0.52	0.6	0.9	1.1	588	592	0.6	0.29	0.02	3.21	189	39.4	591	40.8	42.05	653	535	Normal	-4.43
111	F	10.93	2	Right	Normal	6	10	2	3	40.4	44.9	16.1	4.5	45.6	-0.47	1.53	0	43	0.26	1.03	1.01	5.4	0.013	-0.47	-0.4	0.7	0.8	0.9	528	531	0.78	0.36	0.016	2.49	146.5	32.9	529	41.6	45.9	660	587	Normal	-4.32
112	M	14.92	3	Right	Normal	8	14	1	3	39.2	43.7	14.7	4.6	44.3	-0.42	1.63	0	50	0.27	1.01	1.01	11.8	0.015	-0.92	-0.35	0.6	1	1.2	505	511	0.78	0.47	0.017	2.92	165.6	31.2	509	40.4	43.4	505	421	Normal	0.69
113	F	10.15	2	Right	Normal	7	11	2	4	42	46.1	12.8	4.2	46.64	0.07	-0.34	0	36	0.15	1.02	1.01	4.2	0.012	-0.75	-0.21	0.5	0.9	1.1	527	530	0.63	0.16	0.016	2.96	156	41.1	529	42.9	44.05	586	479	Normal	-1.25
114	M	17.96	3	Right	Normal	4	5	1	0	41.8	43.8	17.3	1.9	44.3	-0.27	0.33	0	25	0.18	0.98	1.01	8.1	0.01	-0.61	-0.41	0.7	1	1.1	538	542	0.61	0.26	0.02	3.3	215.8	41.7	543	42	44.2	544	418	Normal	-1.8
115	M	10.85	2	Right	Normal	2	7	0	2	43.1	45.4	1	2.4	46.22	-0.27	2.12	0	24	0.15	1.03	1	14.1	0.018	-0.48	-0.55	0.6	0.8	1	572	575	0.67	0.18	0.02	3.19	172	37.8	574	43	44.25	715	572	Normal	-6.54
116	M	16.6	3	Right	Normal	6	5	2	0	41.1	46.4	0.4	5.4	47.06	0	-1.24	0.5	51	0.24	1.05	1.01	10.8	0.016	-0.46	-0.26	1	1.2	1.3	485	487	0.79	0.46	0.02	2.93	162	35.6	486	42.4	43.75	404	373	Normal	0.49
117	F	15.78	3	Right	KC	26	52	28	59	50.3	55.7	178.3	5.4	61.37	0	0.14	2.5	92	0.62	1.23	1.1	13.4	0.039	-0.21	-0.21	1.8	2.2	2.6	389	391	1.3	0.9	0.022	3.2	185	34.4	393	51.4	53	177	150	FFKCorKC	18.3
118	M	8.36	2	Right	Normal	6	8	1	0	42.5	44.9	8.8	2.4	45.58	-0.07	0.35	0	30	0.21	1	1.02	11.3	0.02	-1.13	-0.49	0.5	0.8	1	561	568	0.76	0.32	0.02	3.24	193	38.7	566	42.6	43.7	701	561	Normal	-3.74
119	M	16.01	3	Right	Normal	3	7	0	3	42.3	45.6	8.5	3.3	46.68	-0.2	1.49	0	32	0.18	1.02	1.01	19.5	0.02	-0.54	-0.47	0.6	0.8	0.9	576	580	0.74	0.19	0.023	3.13	195	40.5	578	42.7	43.95	720	640	Normal	-7.43
120	M	14.84	3	Right	Normal	6	8	1	0	41.1	45.5	1	4.3	46.1	0	-1.59	0	40	0.18	1.03	1.01	5.3	0.012	-0.48	-0.28	0.8	1	1.1	560	563	0.66	0.25	0.02	3.22	205.5	39.2	561	42.1	45.2	560	509	Normal	-2.57
121	M	9.92	2	Right	Normal	8	16	1	4	42.5	47.6	7.7	5.1	47.86	0.07	-0.48	0	41	0.13	1.02	1.01	4.5	0.007	-1.03	-0.55	0.6	1.1	1.5	513	522	0.59	0.19	0.017	3.18	208	39.9	521	43.9	45.05	466	342	Normal	2.47
122	M	15.17	3	Right	Normal	5	8	1	1	44.9	47.9	8.5	3	48.63	0.07	-0.34	0	26	0.06	1.03	1.01	2.5	0.003	-0.68	-0.48	0.6	1.1	1.4	526	530	0.67	0.1	0.01	3.39	211	39.5	532	45.1	46.4	478	376	Normal	-0.21
123	M	15.92	3	Right	Normal	0	1	0	0	42.1	46.9	176	4.8	47.77	0.06	1.3	0	39	0.13	1.01	1.01	15.6	0.016	0	-0.31	0.6	0.9	1.1	582	583	0.65	0.14	0.032	3.39	204	39.4	584	43.2	44.5	647	529	Normal	-6.85
124	M	12.75	3	Left	KC	24	39	20	36	49.6	54.4	163.6	4.8	57.41	-0.14	-0.61	2	84	0.72	1.27	1.07	55.7	0.105	-0.2	-0.61	1.3	1.9	2.6	377	384	1.06	0.69	0.031	3.81	212	43.8	397	50.7	52	198	145	FFKCorKC	17.13
125	F	17.62	3	Right	Normal	4	4	1	-1	41.4	44.4	171.4	3	44.79	-0.06	-0.39	0	29	0.14	0.99	1.01	18	0.02	-0.52	0	0.7	1	1.3	559	561	0.64	0.19	0.017	2.81	182	29.1	561	41.5	42.9	559	430	Normal	-2.07
126	F	17.95	3	Right	Normal	5	7	1	1	41.6	42.9	169.1	1.3	43.5	-0.07	0.12	0	19	0.08	1.03	1.01	1.1	0.003	-0.68	-0.34	0.6	0.9	1	518	521	0.75	0.17	0.01	3.08	175.8	37.8	519	41.5	43.1	576	518	Normal	-3.41
127	M	16.29	3	Right	Normal	6	8	2	3	41.5	45.7	9.4	4.2	46.14	0.07	-0.46	0	38	0.19	1.04	1.01	2.3	0.012	-0.46	-0.07	0.7	1	1.1	519	520	0.7	0.24	0.017	2.86	164	39.7	519	42.4	43.6	519	472	Normal	-1.73
128	F	15.43	3	Right	Normal	1	3	-2	-1	44.9	47	9.1	2.1	48.17	0	2.49	0	29	0.15	0.99	1	6.4	0.013	-0.55	0.06	0.5	0.7	0.9	526	527	0.64	0.17	0.056	2.62	146	25	526	44.8	45.95	751	584	Normal	-7.45
129	M	5.18	1	Right	Normal	6	5	2	2	42.7	46	7.9	3.2	46.52	-0.13	1.07	0	34	0.15	1.02	1.02	1	0.006	-0.54	-0.47	0.7	1	1.2	511	514	0.77	0.25	0.017	3.04	172	39.9	515	43.1	44.35	511	426	Normal	-0.7
130	F	13.61	3	Right	Normal	3	3	0	-1	39.4	43.6	8.3	4.2	43.96	0.07	-0.48	0	38	0.19	0.99	1.01	4.2	0.009	-0.34	-0.14	0.7	0.9	1	559	561	0.59	0.28	0.023	3.06	189	41.4	559	40.2	41.5	621	559	Normal	-5.61
131	M	12.15	3	Right	Normal	7	9	1	2	39.9	45.4	8	5.5	46.15	-0.06	0.32	0	50	0.19	1.03	1.01	0.3	0.01	-0.76	-0.06	0.6	0.8	1.1	572	576	0.74	0.32	0.028	2.54	146	36.6	574	41.4	42.65	715	520	Normal	-2.18
132	M	12.87	3	Right	Normal	7	11	2	3	37.8	41.2	8.7	3.4	41.75	-0.14	0.69	0	38	0.26	0.99	1.01	10.5	0.018	-0.97	0.07	0.5	0.8	1.1	572	576	0.61	0.3	0.028	3.34	241	39.8	574	38.4	39.5	715	520	Normal	-2.18
133	M	17.32	3	Right	Normal	6	9	1	2	43.1	47.2	9.2	4	47.52	0.07	-0.41	0	34	0.16	1.02	1.01	3.9	0.009	-0.62	-0.14	0.9	1.2	1.4	511	514	0.7	0.25	0.017	2.92	151	42.3	514	43.7	45.15	426	365	Normal	0.67
134	M	16.33	3	Right	Normal	7	16	1	5	43.3	47.4	10.4	4.1	47.98	-0.26	1.36	0	38	0.15	1.04	1.01	3.1	0.01	-0.78	-0.52	0.8	1.2	1.4	559	566	0.8	0.24	0.025	2.99	174	33.6	562	43.9	45.35	466	399	Normal	0.55
135	F	16.44	3	Right	Normal	7	16	0	7	44.4	47.5	1.1	3.1	47.7	0.07	-0.55	0	33	0.11	1.04	1.01	3.7	0.005	-0.97	0.14	0.8	1.4	2	460	467	0.74	0.26	0.028	3.46	208.8	42.7	465	44.9	41.9	329	230	Normal	4.35
136	M	15.52	3	Right	Normal	4	5	1	0	40.3	44.7	12.4	4.5	44.89	0.27	-1.16	0	38	0.05	1.02	1.01	13.1	0.012	-0.68	-0.41	0.4	0.8	1.1	488	491	0.64	0.16	0.018	3.31	233	38.8	489	41.5	42.5	610	444	Normal	-2.38
137	M	9.91	2	Right	Normal	5	9	2	4	42.1	46.9	12.3	4.7	47.61	-0.27	1.57	0	39	0.16	1.02	1.01	5.4	0.009	-0.54	-0.14	0.6	0.8	1	571	573	0.68	0.17	0.027	3.27	175	36.3	572	43.2	44.5	714	571	Normal	-4.6
138	F	17.07	3	Right	Normal	1	0	-1	-4	42	45.6	9.3	3.6	45.7	0.39	-2.58	0	30	0.05	1.02	1	0.5	0.001	-0.19	-0.19	0.5	0.7	0.9	537	538	0.53	0.13	0.017	3.64	210	32.2	538	42.7	43.8	767	597	Normal	-7.74
139	M	7	2	Right	Normal	9	12	2	3	40.8	45.2	18	4.4	46.2	-0.07	0.2	0	41	0.21	1.04	1.03	12.8	0.018	-0.54	-1.02	0.4	0.9	1.2	585	589	0.74	0.21	0.017	2.79	157	31.1	589	42.6	43	650	488	Normal	-0.18
140	M	15.74	3	Right	Normal	6	9	1	2	41.7	43.8	11.3	2.1	44.09	0.07	-0.64	0	24	0.18	1.02	1.01	6.2	0.015	-0.92	-0.35	0.6	0.9	1.2	532	537	0.64	0.27	0.028	2.93	157	38.9	537	41.4	42.75	591	443	Normal	-1.08
141	M	16.17	3	Right	Normal	3	4	0	-1	42.7	44.5	0.9	1.8	45.03	-0.21	2.35	0	22	0.17	1.01	1	1.7	0.012	-0.62	-0.35	0.7	0.9	1.1	481	485	0.61	0.29	0.013	3.26	190	37.7	483	42.5	43.6	534	437	Normal	-2.86
142	M	17	3	Right	Normal	0	8	1	9	44.8	48	6.2	3.2	48.6	-0.31	2.14	0	38	0.24	0.99	1.01	9.1	0.02	-0.25	-0.5	0.9	1.1	1.4	539	541	0.7	0.35	0.03	2.97	145.3	39.1	541	45	45.3	490	385	Normal	-3.61
143	M	16	3	Left	KC	22	53	17	45	50	53.9	149.1	3.9	59.9	-0.12	-0.25	2	72	0.5	1.14	1.11	31.7	0.075	-0.31	0	2.2	2.2	2.7	429	432	1.04	0.46	0.028	3.18	178	49.6	428	50.3	51.95	195	159	FFKCorKC	15.54
144	F	14.56	3	Right	Normal	4	4	0	0	43.5	48.6	11.4	5.1	49.8	-0.13	0.69	0	36	0.08	1.02	1.01	2.7	0.003	-0.5	-0.25	0.5	0.8	1	580	582	0.67	0.17	0.02	3.02	139	35.8	581	44.8	46.05	725	580	Normal	-5.44
145	M	14.16	3	Right	Normal	5	6	0	-1	40.9	44.6	13.3	3.8	44.97	-0.07	0.28	0	35	0.09	1.01	1.01	4.8	0.005	-0.97	-0.07	0.7	0.9	1	524	530	0.66	0.24	0.014	2.78	167	37.2	526	41.6	42.75	582	524	Normal	-3.54
146	F	14.67	3	Right	Normal	3	6	-1	-1	45.1	45.7	6.3	0.6	46.39	-0.53	2.32	0	14	0.12	1	1	8.7	0.011	-0.86	-0.26	0.5	1	1.4	551	557	0.54	0.11	0.009	3.26	193	38.5	556	44	45.4	551	394	Normal	-1.9
147	F	17.61	3	Right	Normal	2	2	0	-1	44.5	45.6	16.1	1.2	46.2	0.07	-0.2	0	15	0.11	1.01	1.01	2.4	0.006	-0.2	-0.27	0.8	0.9	0.9	548	549	0.6	0.17	0.011	3.44	200.8	39	549	44.1	43.2	609	609	Normal	-7.38
148	M	12.91	3	Right	Normal	4	6	0	2	45.6	48.5	7.7	2.9	49.1	-0.32	1.86	0	27	0.11	1.02	1	12.3	0.016	-0.96	-0.77	0.5	0.9	1.3	503	510	0.68	0.14	0.02	3.51	227	40.5	509	45.9	47.05	559	387	Normal	-1.1
149	F	17.29	3	Right	Normal	11	21	2	7	41.2	44.2	179.4	2.9	44.43	-0.21	1.77	0	41	0.36	1.04	1.01	8.7	0.025	-1.28	-0.43	0.7	1.2	1.5	538	548	0.74	0.56	0.017	2.92	178	39.4	544	41.3	42.7	448	359	Normal	4.01
150	M	9.76	2	Right	Normal	3	5	0	1	45.1	46	8.4	0.9	46.4	0.07	-0.67	0	15	0.1	1	1.01	9	0.013	-1.01	-0.54	0.5	1	1.5	493	500	0.58	0.1	0.021	3.47	209	39.2	499	44.5	45.55	493	329	Normal	-0.43
151	F	12.74	3	Right	Normal	9	17	0	2	42.1	47.3	6.9	5.2	47.68	0.07	-0.8	0	43	0.16	0.99	1.01	18.8	0.021	-1.21	-0.4	0.7	1.1	1.5	510	520	0.51	0.23	0.02	3.01	156	36.8	519	43.5	44.7	464	340	Normal	3.15
152	F	16.88	3	Right	Normal	2	13	-1	4	46.9	48.3	0.2	1.5	49.73	0	0.64	0	23	0.18	1	1.01	16.9	0.02	-1.16	-0.71	0.9	1.3	1.9	547	564	0.65	0.17	0.026	3.28	158	38.4	564	46.2	47.6	421	288	Normal	-0.15
153	F	17.17	3	Right	Normal	6	6	3	2	38.5	40.9	5.4	2.4	41.33	0.07	-0.56	0	32	0.29	1.03	1.01	2.4	0.013	-0.63	-0.07	0.6	0.8	0.9	515	517	0.74	0.4	0.017	2.73	158	31.1	515	38.6	39.7	644	572	Normal	-3.99
154	M	13.29	3	Right	Normal	3	5	2	3	38.4	40.6	17.8	2.2	41.2	0.21	-0.63	0	23	0.09	1.02	1.01	2.1	0.002	-0.07	-0.56	0.5	0.7	0.8	490	492	0.75	0.15	0.026	3.44	267	43.3	491	39	43.4	700	613	Normal	-6.83
155	M	10.17	2	Right	Normal	5	4	2	0	39.7	43.9	27.5	4.2	44.73	0.42	-0.97	0	40	0.21	1.04	1.01	0.4	0.007	-0.42	-0.07	0.7	0.9	0.9	504	505	0.7	0.27	0.018	2.92	171	35.3	504	40.7	41.8	560	560	Normal	-4.35
156	F	17.85	3	Right	Normal	7	12	2	5	43.2	45.9	16.1	2.7	46.6	-0.2	0.54	0	30	0.16	1.02	1.01	0.6	0.008	-0.6	-0.07	0.8	1.1	1.3	500	502	0.69	0.25	0.017	2.86	167.6	37.2	501	43.7	43.7	455	385	Normal	0.86
157	M	9.52	2	Right	Normal	6	5	3	0	42.5	46	4.6	3.5	46.5	-0.14	1.36	1	34	0.18	1.07	1.01	1.3	0.009	-0.68	-0.27	0.5	0.8	1	507	509	0.79	0.31	0.02	2.81	168	35	510	43.1	44.25	634	507	Normal	-2.52
158	M	17.65	3	Right	Normal	7	11	2	3	43	45.6	6.6	2.6	45.99	0.06	-1.45	1	32	0.26	1.08	1.01	9.8	0.015	-0.5	-0.57	0.7	1	1.1	542	546	0.74	0.29	0.029	3.13	167	34.3	546	42.9	44.3	542	493	Normal	-1.57
159	F	6.57	2	Right	Normal	9	11	3	5	41	46	5.1	4.9	46.62	0	0.07	0	45	0.27	1.02	1.01	6.9	0.018	-0.83	-0.28	0.6	0.8	1	530	535	0.77	0.46	0.022	2.72	148	33.7	532	42.2	43.5	663	530	Normal	-1.12
160	F	9.25	2	Right	Normal	8	17	0	5	38.7	43.2	0.5	4.5	44.19	-0.13	2.42	0	50	0.3	0.99	1.01	16	0.021	-1.02	0	0.7	1	1.3	563	572	0.72	0.42	0.032	2.63	143	32.2	566	39.6	40.95	563	433	Normal	0.42
161	M	12.07	3	Right	Normal	3	5	-1	-1	41.1	45.7	6.5	4.6	46.76	-0.34	2.11	0	44	0.21	1.02	0.99	0.5	0.021	-0.34	-0.57	0.7	1	1.2	520	525	0.7	0.34	0.027	2.83	157	40.1	525	42	43.4	520	433	Normal	-2.77
162	F	16.64	3	Right	Normal	2	2	-1	-2	40.7	44.7	7.6	3.9	45.04	0.13	-1.09	0	34	0.06	1	1	0.9	0.001	-0.38	-0.19	0.6	0.8	0.9	592	593	0.35	0.06	0.01	3.55	237	34.2	593	41.4	42.7	740	658	Normal	-8.48
163	M	17.85	3	Left	KC	18	50	15	46	43.5	47.1	135.5	3.6	51.13	-0.07	-0.07	2	58	0.5	1.12	1.07	5	0.032	-0.49	-0.84	1.8	2.2	2.9	445	467	1.02	0.45	0.024	2.86	161	38.4	465	43.9	45.3	202	153	FFKCorKC	13.12
164	M	17.82	3	Right	Normal	3	7	-1	0	41.1	45.6	19.2	4.5	46.44	-0.83	2.7	0	40	0.07	0.99	1	4.1	0.005	-0.76	-0.55	0.5	0.8	1.1	507	511	0.52	0.09	0.021	3.44	241	38.6	510	42.3	43.35	634	461	Normal	-3.4
165	M	5.95	1	Right	Normal	4	5	1	1	43.1	46.1	1.1	3	46.48	-0.06	-0.71	0	30	0.12	1.03	1.01	13.7	0.02	-0.84	-0.51	0.9	1.2	1.5	475	484	0.76	0.15	0.021	2.99	185	38.2	484	43.4	44.6	396	317	Normal	0.48
166	M	14.69	3	Right	Normal	3	8	0	2	44.4	46.9	25.7	2.4	47.56	0.67	-2.2	0	30	0.09	1.01	1.01	1.2	0.001	-0.67	-0.2	0.8	1	1.2	602	605	0.62	0.06	0.039	2.89	143	31.2	602	44	45.65	602	502	Normal	-4.33
167	M	6.8	2	Right	Normal	5	6	1	1	43.2	46	12.8	2.8	46.4	-0.52	2.34	0	33	0.16	1	1.02	21	0.021	-1.04	-0.13	0.4	0.8	1.3	569	570	0.7	0.22	0.016	3.49	239	26.6	569	43.1	44.6	711	438	Normal	-1.61
168	M	11.61	2	Right	Normal	6	7	3	4	41.7	43.4	17.4	1.7	43.77	-0.48	1.57	0.5	33	0.25	1.05	1.01	1.6	0.024	-0.41	-0.48	0.8	1.1	1.2	548	551	0.85	0.34	0.038	2.63	132	42.5	549	41.1	42.55	498	457	Normal	-1.4
169	M	15.06	3	Right	Normal	5	14	2	10	41.1	41.4	166.5	0.3	42.31	-0.56	-1.46	0	18	0.2	1.04	1.01	8.3	0.009	-0.77	-0.63	0.8	1.2	1.8	490	499	0.62	0.18	0.017	3.36	201	49.1	498	40.1	41.25	408	272	Normal	2.13
170	M	11.66	2	Right	Normal	7	10	3	2	41	45	11.1	4	45.8	-0.34	1.36	0	37	0.23	1	1.01	8	0.011	-0.68	-0.34	0.7	1	1.2	578	581	0.72	0.23	0.022	3.05	196.3	42.5	580	41.8	43	578	482	Normal	-1.32
171	F	13.07	3	Right	Normal	3	4	-1	0	42.2	44.3	1.4	2.1	44.6	-0.07	0.33	0	21	0.08	1.01	1.01	2.9	0.005	-0.2	-0.2	0.6	0.8	1	582	583	0.45	0.08	0.018	2.91	168	38.3	584	42	42.3	728	582	Normal	-6.13
172	F	16	3	Right	Normal	6	3	1	-2	45.3	50.9	175.8	5.7	52.44	0.07	1.24	1	41	0.15	1.07	1.01	4.6	0.006	-0.52	-0.26	0.6	0.9	1	496	498	0.8	0.32	0.037	2.84	144	39.4	497	47	48.1	551	496	Normal	-2.27
173	F	17.38	3	Right	Normal	2	3	0	0	41.8	42.7	164.2	0.9	42.9	0.26	0.59	0	12	0.03	1.01	1.01	1.9	0.002	-0.4	-0.13	0.7	1	1.2	510	511	0.55	0.05	0.012	3.54	210.3	40.7	512	41.3	43.5	510	425	Normal	-3.23
174	M	11.01	2	Right	Normal	2	1	2	-2	42.6	47.8	1.6	5.3	48.63	-0.06	0.78	0	45	0.23	1	1.02	20.6	0.037	-0.19	-0.58	0.3	0.7	0.9	504	506	0.68	0.2	0.025	3.63	214	35.6	506	44.2	45.2	720	560	Normal	-6.27
175	F	15.77	3	Right	Normal	2	10	0	3	45.5	47.5	169.6	1.9	48.77	0.13	1.6	0	35	0.26	1.02	1.02	11.6	0.018	-0.66	-0.8	0.8	1.1	1.6	533	541	0.86	0.27	0.023	3.24	181	34.7	537	45.2	46.5	485	333	Normal	-1.16
176	M	14.35	3	Right	Normal	8	12	3	3	39.4	43.7	20.3	4.4	45.11	-0.56	1.39	0.5	47	0.44	0.97	1.01	31.6	0.036	-0.97	-0.63	0.3	0.7	1	601	607	0.76	0.52	0.024	2.86	168	41.4	605	40.4	41.55	859	601	Normal	-3.36
177	F	7.58	2	Right	Normal	9	17	-1	4	40.7	45.5	34.1	4.8	45.76	-0.7	1.12	0	42	0.11	1.02	1.01	3.6	0.008	-1.12	-0.77	0.6	0.8	1.1	492	506	0.61	0.28	0.026	3.06	186	38.1	497	42.2	43.1	615	447	Normal	0.75
178	M	8.74	2	Right	Normal	5	4	1	-1	41.4	43.2	14.3	1.9	43.4	0.14	-0.57	0	22	0.17	1.03	1.01	5.7	0.015	-0.78	-0.5	0.6	0.9	1	568	574	0.62	0.23	0.018	3.22	198	43.4	571	41.1	42.3	631	568	Normal	-4.53
179	M	13.28	3	Right	Normal	3	9	2	2	42.4	47.2	14	4.8	47.98	-0.21	0.76	0	43	0.26	0.97	1.01	2.9	0.006	-0.56	-0.62	1	1.2	1.3	562	569	0.58	0.28	0.029	2.96	159	30.3	564	43.2	44.8	468	432	Normal	-2.75
180	M	13.36	3	Right	KC	18	31	15	26	42.7	46.5	39.9	3.7	49.53	0.74	-1.34	2	76	0.84	1.24	1.06	19.4	0.073	-0.07	-0.54	1.5	1.9	2.7	471	476	0.97	0.78	0.046	3.68	181	45.7	474	43	44.6	248	174	FFKCorKC	12.64
181	M	14.38	3	Right	Normal	3	6	2	2	42.2	43.3	28.8	1.1	43.53	0.47	-0.68	0	18	0.04	1.03	1.01	0.5	0.002	-0.34	-0.54	0.8	1.1	1.4	474	478	0.7	0.03	0.013	3.2	205	39.5	480	41.6	42.75	431	339	Normal	-0.66
182	F	12.92	3	Right	Normal	5	9	1	1	43.6	44.9	179.7	1.3	45.12	0	-0.07	0	24	0.21	1.01	1.01	3.3	0.014	-0.83	-0.35	0.6	1	1.3	479	483	0.63	0.35	0.019	3.44	206	30.5	480	43.1	44.25	479	368	Normal	-0.03
183	F	17.76	3	Right	Normal	3	7	0	2	40.8	42.3	173.5	1.5	42.58	-0.13	-1.21	0	23	0.19	1.04	1.01	7.2	0.009	-0.47	-0.67	0.7	1	1.3	545	550	0.62	0.31	0.01	3.16	197	35.1	553	40.3	41.55	545	419	Normal	-2.46
184	F	8.37	2	Right	Normal	3	13	1	5	41.4	44.1	3.4	2.6	44.57	0	-0.46	0	30	0.2	1.01	1.01	1.7	0.019	-0.72	-0.92	0.6	0.8	1.1	615	622	0.6	0.26	0.019	2.72	151	30	620	41.5	42.75	769	559	Normal	-5.61
185	F	15.33	3	Right	Normal	6	4	3	0	44	44.6	5.7	0.6	45.4	0	-0.21	0	22	0.16	1.03	1.02	3.3	0.009	-0.49	-0.49	0.7	1	1.2	565	568	0.74	0.2	0.014	2.9	155.9	35.3	566	43.5	47.6	565	471	Normal	-1.71
186	M	17.78	3	Right	Normal	3	13	2	6	41.7	42.1	1.6	0.4	42.1	-0.84	-1.88	0	15	0.09	1.03	1	4.5	0.004	-0.77	-0.56	0.7	0.9	1	571	577	0.6	0.1	0.03	3.34	218.2	37.8	573	40.5	44.9	634	571	Normal	-5.88
187	M	5.5	1	Right	Normal	5	6	2	1	42.5	45.8	12	3.3	46.3	-0.2	0.85	0	33	0.22	0.99	1.02	13.7	0.016	-0.52	-0.13	0.5	0.8	0.9	557	558	0.69	0.28	0.016	2.73	153	31.6	557	43.4	46.7	696	619	Normal	-5.68
188	F	7.93	2	Right	Normal	10	11	3	3	40.6	45.7	11.2	5.2	46.6	0.27	-1.49	0.5	58	0.33	1.05	1.01	9.2	0.02	-1.28	-0.07	0.6	1	1.4	543	551	0.84	0.56	0.019	2.12	95.4	27.9	547	42	41.6	543	388	Normal	2.71
189	M	16.51	3	Right	Normal	5	4	1	3	42.8	46.7	17.1	3.9	47.25	0.35	-1.73	0.5	35	0.21	1.06	1.01	16.5	0.024	-0.48	-0.35	0.8	1	1.2	535	535	0.56	0.22	0.014	3.85	246	48.3	535	43.5	44.75	535	446	Normal	-1.79
190	F	12.48	3	Right	Normal	3	5	1	1	43.5	45	3.7	1.5	45.43	0	0.07	0	26	0.16	1.04	1.02	1.3	0.013	-0.33	-0.85	0.8	1	1.2	531	538	0.76	0.24	0.016	3.16	217	41.3	536	42.9	44.25	531	443	Normal	-3
191	F	16.71	3	Right	Normal	7	8	1	2	40.7	45.2	14.3	4.5	45.33	0.21	-0.92	0	43	0.21	1.05	1.01	0.5	0.01	-0.63	-0.28	0.5	0.9	1.1	532	534	0.77	0.4	0.016	3.13	188	42.3	533	41.7	42.95	591	484	Normal	-1.37
192	M	12.53	3	Right	Normal	4	4	1	-1	46.5	49	22.9	2.5	49.8	0.59	-1.43	0	28	0.09	1.02	1.01	2.5	0.005	-0.26	-0.13	0.8	1.1	1.5	526	527	0.76	0.12	0.023	3.3	207.8	30.6	527	46.2	43.2	478	351	Normal	-0.29
193	M	16.42	3	Right	Normal	5	9	1	3	40.9	44.3	23.6	3.4	44.69	-0.13	0.33	0	32	0.14	1.03	1.01	3.4	0.01	-0.6	-0.53	0.7	0.9	1.3	524	528	0.71	0.22	0.016	3.09	185	41.9	529	41.5	42.6	582	403	Normal	-0.82
194	F	14.1	3	Right	Normal	14	21	7	13	41.5	45.5	15.3	4	46.78	-0.2	0.61	0	66	0.54	1.03	1.03	11.1	0.03	-0.88	-0.07	0.7	1.1	1.3	519	523	1.06	0.82	0.028	2.67	132	26.7	520	42.1	43.5	472	399	Normal	5.02
195	M	14.36	3	Right	Normal	4	6	-1	-2	44.2	47.2	25.1	3	47.88	-0.4	0.99	0	27	0.12	1.02	1.01	13.3	0.013	-0.59	-0.53	0.6	1	1.4	503	508	0.65	0.2	0.01	3.34	185	42.2	508	44.5	45.7	503	359	Normal	-0.47
196	M	16.68	3	Right	Normal	0	4	-3	0	43.6	45	26	1.4	45.9	-0.58	3.16	0	20	0.11	0.98	1	6.4	0.006	-0.32	-0.45	0.9	1.2	1.6	533	536	0.57	0.13	0.021	3.07	168.1	41.7	537	42.9	41.7	444	333	Normal	-2.44
197	F	8.44	2	Right	Normal	8	10	1	3	45.1	46.4	8.1	1.3	46.88	-0.13	0.9	0	28	0.21	1.02	1.01	1	0.018	-1.09	-0.13	0.7	0.8	1	506	515	0.76	0.37	0.022	3.16	173	47.1	514	44.7	45.75	633	506	Normal	-1.22
198	M	8.56	2	Right	Normal	8	6	3	2	44.6	47.4	14	2.8	47.8	0.07	-0.27	1	35	0.27	1.11	1.01	1.5	0.019	-0.6	-0.13	0.6	0.9	1.1	505	506	0.77	0.38	0.038	2.9	153.9	38.1	506	45	44.6	561	459	Normal	-0.16
199	M	15.5	3	Right	Normal	11	18	2	8	40.1	46.3	17.1	6.2	47	-0.42	1.33	0	52	0.21	1.03	1.01	0.2	0.003	-0.91	-0.14	0.8	1.2	1.6	529	536	0.71	0.38	0.034	3.15	164.5	38.1	533	41.7	44.5	441	331	Normal	4.64
200	M	17.12	3	Right	Normal	6	6	1	1	43.2	44.1	11	0.9	44.47	-0.4	-1.95	0	27	0.26	1.07	1.01	9.6	0.022	-0.61	-0.2	0.8	1	1.3	542	544	0.75	0.42	0.015	3.15	161	42.1	544	42.3	43.65	542	417	Normal	-0.5
201	M	13.71	3	Right	Normal	4	6	1	2	40.7	44.2	17.2	3.5	44.34	0.14	-0.49	0	33	0.11	1.03	1.01	7.3	0.009	-0.42	-0.42	0.6	0.8	1	535	536	0.71	0.22	0.019	3.08	221	37.8	537	43.1	42.45	669	535	Normal	-4.43
202	M	5.9	1	Right	Normal	7	11	0	3	41.7	43.8	6.4	2.1	44.4	-0.44	3.44	0	34	0.29	0.97	1.01	14	0.018	-0.94	0.5	0.7	1	1.4	546	554	0.64	0.5	0.034	2.61	135	32.1	548	41.8	45.3	546	390	Normal	0.75
203	M	9.71	2	Right	Normal	2	14	0	1	42.8	47.3	4.6	4.4	47.99	0	-0.27	0	37	0.16	1.01	1.02	16	0.018	-1.14	-1.07	0.6	1.3	1.9	526	537	0.74	0.17	0.018	3.1	183	41.5	534	43.6	45.05	405	277	Normal	0.1
204	F	16.92	3	Right	Normal	-2	3	-2	2	40.2	45	18.9	4.8	46.3	-0.27	0.8	0	39	0.19	1.02	1.01	11	0.014	0	-0.87	0.6	0.9	1.4	501	506	0.7	0.2	0.024	3.15	205	37.4	503	41.6	42.6	557	358	Normal	-4.28
205	M	16.09	3	Right	KC	22	46	15	35	46.3	51.3	20.6	5	60	0.2	-0.85	2	68	0.66	1.15	1.07	60	0.045	-0.52	-0.46	1.3	1.5	2	542	551	0.87	0.78	0.053	3.9	241.5	32.2	555	49.6	43.1	361	271	FFKCorKC	13.02
206	F	17.03	3	Right	Normal	3	2	-1	-2	40	43.8	19.6	3.8	44.56	-0.76	2.41	0	36	0.23	0.97	1	13.7	0.015	-0.55	-0.34	0.5	0.7	0.9	543	545	0.52	0.22	0.03	2.74	134	33.7	545	40.8	41.9	776	603	Normal	-6.6
207	M	13.51	3	Right	Normal	3	3	0	-1	42.2	44.5	157.3	2.3	44.83	0.58	1.88	0	22	0.12	1.01	1.01	8	0.012	-0.52	0	0.6	0.8	1	560	561	0.65	0.15	0.016	3.64	261	44.2	560	42.1	43.35	700	560	Normal	-5.63
208	M	5.97	1	Right	Normal	1	2	0	1	46.6	50.7	178.8	4.1	51.48	0	0.8	0.5	34	0.18	0.99	1.01	1.1	0.021	-0.74	-0.74	0.6	1.1	1.7	499	513	0.63	0.25	0.023	3.14	177	34.9	523	47.3	48.65	454	294	Normal	-0.92
209	F	16.77	3	Right	Normal	4	5	0	-1	44	46.6	178.4	2.6	47.14	0	0.14	0	22	0.07	1.02	1.01	5.6	0.009	-0.7	-0.07	0.4	0.8	1.2	567	569	0.56	0.07	0.015	3.28	168	44.9	571	44.1	45.3	709	473	Normal	-3.04
210	F	5.66	1	Right	Normal	5	4	1	4	41	44.4	5	3.4	44.59	0	-0.89	0	31	0.16	1.02	1.01	9.3	0.016	-1.24	-0.89	0.7	1	1.2	444	462	0.66	0.3	0.024	3.04	173	41.2	455	41.9	42.7	444	370	Normal	-0.08
211	F	17.96	3	Right	Normal	5	8	2	5	39.3	39.7	47.7	0.4	40.17	-0.55	0.75	0	28	0.25	1.04	1.02	1.5	0.013	-0.75	-0.61	0.7	0.9	1.1	582	589	0.87	0.45	0.018	2.82	168	37.4	584	38.8	39.5	647	529	Normal	-3.66
212	M	14.25	3	Right	Normal	6	10	2	6	40.9	45.1	22.4	4.1	45.2	-0.63	1.61	0	39	0.11	1.01	1.01	5.3	0.007	-0.7	-0.21	0.4	0.7	0.8	553	555	0.7	0.15	0.028	2.8	165	37.4	554	41.9	43	790	691	Normal	-6.66
213	M	17.44	3	Right	Normal	5	6	1	1	42.2	43.8	8.5	1.6	44.3	0.07	-0.41	0	21	0.15	1.01	1.01	3	0.008	-0.55	-0.34	0.7	1.1	1.3	523	526	0.58	0.16	0.017	3.09	183.6	46.7	525	42.3	46.4	475	402	Normal	-0.8
214	M	12.25	3	Right	Normal	2	2	0	-2	43.1	44.7	21.5	1.6	45.04	-0.58	2.13	0	18	0.07	1.01	1	4.7	0.007	-0.19	-0.45	0.6	0.7	0.8	591	592	0.63	0.07	0.014	3.1	174	30.2	593	42.7	43.9	844	739	Normal	-10.3
215	F	17.96	3	Left	KC	20	42	3	13	42.7	46.9	138.5	4.2	49.91	-0.52	-1.11	2	66	0.72	1.17	1.04	42.7	0.091	-0.59	-0.72	1.2	1.6	2.3	474	490	0.91	0.6	0.046	3.3	198	37.7	497	44.6	44.8	296	206	FFKCorKC	13.2
216	M	17.77	3	Right	Normal	2	4	0	-2	43.2	43.6	0.7	0.4	44	0.66	-1.66	0	12	0.06	1.01	1.01	0	0.003	-0.33	-0.53	0.7	1	1.2	609	612	0.54	0.11	0.031	3.13	200.1	32.3	610	42.2	41.5	609	508	Normal	-5.1
217	M	9.7	2	Right	Normal	4	3	2	-1	45.3	46.3	3.7	1	46.87	-0.34	2.44	0	21	0.16	0.99	1.01	17	0.02	-0.34	-0.2	0.8	1	1.1	589	590	0.66	0.21	0.021	3.39	198	36.1	579	44.3	45.8	589	535	Normal	-4.43
218	F	12.59	3	Right	Normal	5	5	1	-1	44.9	46.8	9	1.9	47.59	0.06	-0.39	0	25	0.09	1.02	1.02	4.8	0.007	-0.58	-0.06	0.8	1	1.2	553	556	0.73	0.18	0.014	3.17	188	33.3	555	44.5	45.85	553	461	Normal	-2.13
219	M	14.15	3	Right	Normal	7	11	3	5	43	46.2	7.6	3.2	47.01	-0.35	1.74	0	35	0.27	1.01	1.01	8.4	0.017	-0.76	-0.21	0.9	1.1	1.1	533	537	0.75	0.29	0.021	3.12	164	35.8	537	43.2	44.6	485	485	Normal	-1.39
220	M	16.5	3	Right	Normal	5	6	1	2	42.6	44.2	169.9	1.5	44.89	0	1.92	0	24	0.21	1	1.01	4.9	0.012	-0.55	0	0.7	1	1.2	592	594	0.67	0.22	0.015	2.71	143	35.9	594	42	43.4	592	493	Normal	-2.85
221	F	17.87	3	Right	KC	28	64	17	48	44.3	48	27.7	3.8	53.46	-0.13	-1.67	3	103	1.27	1.34	1.05	19.1	0.157	-1.03	-0.51	1.3	2.1	3.4	456	473	1.03	1.12	0.06	3.44	190	37.7	482	45.2	46.15	217	134	FFKCorKC	19.94
222	M	17.48	3	Right	Normal	1	0	0	1	42.2	45.3	11.7	3.1	46.52	-0.07	0.27	0	28	0.11	1.02	1.02	7.8	0.009	-0.2	-0.67	0.7	1	1.5	470	473	0.71	0.14	0.015	3.29	206	30.1	474	42.8	43.75	470	313	Normal	-1.35
223	M	15.89	3	Right	Normal	4	2	0	-2	43.5	45.5	175.8	2	45.9	-0.18	-1.32	0	25	0.13	1.03	1.01	1	0.009	-0.3	-0.12	0.7	0.8	1	534	535	0.7	0.19	0.024	3.28	176	30.7	535	43.2	44.5	668	534	Normal	-4.41
224	F	16.18	3	Left	FFKC	13	46	4	33	40.5	42.2	126.4	1.7	43.52	-0.67	-2.4	1	40	0.5	1.11	1.02	12.4	0.026	-0.8	-1.27	1.7	2.2	3.7	424	456	0.63	0.49	0.017	3.26	205	35.9	458	40.5	41.35	193	115	FFKCorKC	10.78
225	F	9.77	2	Right	Normal	8	9	2	2	43.7	44.4	180	0.7	44.81	-0.07	0.42	0	14	0.08	1.02	1.01	0.4	0.005	-0.28	-0.42	0.5	0.9	1	603	530	0.61	0.11	0.013	3.29	178	45.9	530	43.5	44.05	670	603	Normal	-3.41
226	F	9.88	2	Right	Normal	8	9	2	2	42.9	46.5	175.7	3.6	46.9	-0.06	-0.39	0	37	0.21	1.04	1.02	5.3	0.019	-0.71	-0.19	0.7	0.9	1.2	527	530	0.84	0.36	0.018	3.02	170	41.5	530	43.5	44.7	586	439	Normal	0.29
227	M	10.56	2	Right	KC	10	33	7	30	39.7	42.9	23.1	3.2	44.97	0.07	-0.14	1.5	47	0.36	1.11	1.05	4.2	0.014	-0.63	-0.07	1.7	2.3	3.2	408	414	1	0.43	0.023	3.68	250	38.5	413	39.6	41.3	177	128	FFKCorKC	8.57
228	M	12.21	3	Right	Normal	4	2	-1	-2	41.9	46.6	5.9	4.6	47.18	-0.14	1.93	0	39	0.13	0.99	1	19.5	0.023	-0.62	-0.28	0.5	0.7	0.8	521	524	0.57	0.22	0.015	3.49	211	37.6	525	43.1	44.25	744	651	Normal	-7.04
229	M	17.13	3	Right	Normal	3	4	1	1	39.7	42	90.7	2.3	42.29	-0.54	0.07	0	23	0.14	0.99	1.02	7.3	0.008	-0.47	0	0.7	0.9	1	502	503	0.56	0.27	0.02	3.36	225	45.5	504	39.8	40.85	558	502	Normal	-4.33
230	M	17.78	3	Right	Normal	4	-1	-1	-1	42.2	44.2	15.6	2	45.1	0.69	-0.13	0	27	0.15	1.03	1	11.4	0.012	0.83	-0.07	0.7	0.9	1.1	590	594	0.62	0.22	0.018	2.99	156.9	34.5	594	41.3	44.4	654	535	Normal	-4.43
231	F	15.59	3	Right	Normal	5	8	3	5	42.2	43.5	11.8	1.3	44	-0.53	1.47	0	26	0.17	1.02	1.01	6.9	0.01	-0.2	-0.2	0.6	0.7	0.9	570	571	0.85	0.24	0.02	3.23	215.8	29.9	571	41.8	47.6	814	633	Normal	-6
232	F	8.11	2	Right	Normal	7	8	1	2	42.8	46.7	18.1	3.9	47.01	0.07	-0.2	0	33	0.1	1.05	1.01	0.5	0.007	-0.87	-0.33	0.6	0.9	1.1	476	481	0.72	0.2	0.015	3.52	233	42	478	43.7	44.75	529	433	Normal	-0.22
233	F	17.11	3	Right	Normal	2	2	1	-1	42.9	43.4	146.5	0.5	43.58	0.4	1.54	0	13	0.08	1.02	1	0.4	0.005	-0.6	-0.27	0.6	0.9	1.1	540	542	0.63	0.1	0.013	3.03	190	30.6	541	42	43.15	600	491	Normal	-4.72
234	M	9.06	2	Right	Normal	4	7	1	3	41.1	45.1	6	4	45.56	0.07	-1.12	0	35	0.09	1.01	1	8.6	0.008	-0.63	-0.42	0.5	0.8	1.2	585	589	0.57	0.14	0.021	3.02	169	37.9	589	41.7	43.1	731	488	Normal	-3.37
235	M	14.34	3	Right	Normal	20	25	1	4	43.4	47	0.5	3.6	47.44	0.12	2.65	0	58	0.46	0.98	1.01	16.9	0.036	1.69	-0.06	0.6	0.9	1.1	546	564	0.58	0.66	0.044	3.24	196	32	576	44	45.2	607	496	Normal	6.67
236	M	17.92	3	Right	Normal	2	1	0	-2	41.7	42.1	149.5	0.4	42.4	-0.49	-2.43	0	10	0.11	1.02	1.01	4.8	0.006	0.07	-0.35	0.6	0.8	1	533	534	0.41	0.11	0.009	3.59	219	42.8	534	40.8	41.9	666	533	Normal	-5.66
237	F	11.15	2	Right	Normal	6	7	1	3	41.5	47.4	178.5	5.9	48.63	0	1.2	0	51	0.3	1.01	1.01	8.8	0.018	-0.8	-0.53	0.6	0.9	1.2	518	525	0.73	0.36	0.028	3	170	26.1	518	43.3	44.45	576	432	Normal	-0.83
238	M	16	3	Right	KC	16	40	11	34	47.7	51	27.8	3.3	55.34	0.07	-0.13	1.5	55	0.42	1.07	1.07	1.7	0.057	-0.46	0.07	1.6	1.8	2.4	435	439	0.95	0.54	0.028	3.17	186	46.2	436	48	49.35	242	181	FFKCorKC	11.21
239	M	12.73	3	Right	Normal	6	9	2	5	43.1	45.2	17.1	2.1	45.6	0.14	-0.55	0	23	0.08	1.04	1.01	0.8	0.004	-0.41	-0.55	0.7	0.9	1.1	482	485	0.73	0.16	0.01	3.75	251.9	43.2	485	43.4	45.3	536	438	Normal	-0.97
240	F	5.77	1	Right	Normal	12	12	5	5	41.5	44.7	7.3	3.2	45.6	0.21	-1.2	2	43	0.35	1.07	1.02	9.8	0.021	1.27	-0.21	0.4	0.8	1.1	555	560	0.95	0.8	0.024	3.08	186	28.7	564	42	43.1	694	505	Normal	1.36
241	F	15.54	3	Right	Normal	2	6	-1	-1	41.8	45.6	11.3	3.7	46.57	-0.2	1.86	0	30	0.14	1.02	1	14	0.016	-0.53	-0.46	0.6	0.9	1.3	570	574	0.5	0.17	0.031	3.21	206	33.7	582	42.3	43.7	633	438	Normal	-3.53
242	F	14.33	3	Right	Normal	4	9	0	0	43.2	45.7	0.1	2.6	46.2	0	-0.35	0	25	0.14	1.02	1.01	0.4	0.007	-0.99	-0.35	0.5	0.9	1.2	545	550	0.62	0.24	0.011	3.15	205.1	37.9	548	43.8	45.1	606	454	Normal	-2.61
243	F	11.12	2	Right	Normal	3	3	0	-1	38.6	43.6	13.8	5	43.9	-0.69	2.5	0	46	0.16	1	1.01	7.2	0.01	-0.28	-0.49	0.5	0.7	0.9	525	527	0.63	0.26	0.011	3.28	235	44.6	527	40.2	41.2	466	395	Normal	-1.92
244	F	14.68	3	Right	Normal	8	9	2	2	43.1	46.3	16.7	3.2	46.9	0.07	-0.26	0	40	0.31	1.01	1.01	8.6	0.02	-0.73	-0.46	0.8	1	1.2	464	469	0.78	0.53	0.011	3.16	183.3	36.5	467	44	45	464	387	Normal	1.46
245	M	14.78	3	Right	Normal	4	8	0	0	43.8	46.6	171.7	2.9	47.33	0.13	2.06	0	30	0.14	1.02	1.01	14.1	0.015	-0.86	-0.27	0.6	1	1.4	488	494	0.77	0.23	0.017	3.3	202	37	492	43.9	45.2	488	349	Normal	-0.24
246	F	13.97	3	Right	Normal	13	17	6	11	39.7	45.3	171.7	5.6	45.69	-0.07	-0.34	0	70	0.62	1.03	1.02	11.6	0.036	-0.74	-0.13	0.7	1	1.1	557	563	0.79	0.73	0.046	2.28	124	30.8	558	41.2	42.5	557	506	Normal	1.97
247	F	7	2	Right	Normal	4	4	1	0	43.3	47.3	14.5	4	48.37	-0.19	0.94	0	33	0.13	1.01	1.02	12.7	0.016	-0.06	-0.19	1	1.1	1.2	504	504	0.73	0.15	0.025	2.87	162	43.8	504	44	45.3	458	420	Normal	-1.84
248	M	12.25	3	Right	Normal	6	10	2	5	42.9	46.8	177.5	3.9	47.44	0	1.27	0	34	0.21	1.05	1.01	2.8	0.009	-0.2	-0.33	0.6	0.7	0.8	572	569	0.71	0.39	0.02	2.92	214	41.4	568	43.8	44.85	817	715	Normal	-7.2
249	M	17.24	3	Right	Normal	10	12	3	5	43.7	46.6	11.6	2.9	46.74	0.21	-1.78	1	41	0.3	1.11	1.01	0.4	0.019	-0.89	-0.48	0.5	0.8	1.1	590	596	0.83	0.61	0.044	2.85	136	41	595	43.7	45.15	738	536	Normal	-0.62
250	M	15.85	3	Right	Normal	4	5	0	0	40	43.2	4.7	3.2	43.4	0.14	-2.37	0	29	0.1	1.03	1	7.3	0.008	-0.56	-0.28	0.7	0.9	1	581	583	0.55	0.11	0.014	2.93	160.2	33.4	582	40.4	44.5	646	581	Normal	-5.47
251	F	5.83	1	Right	Normal	5	5	2	2	40.2	45.2	0.9	4.9	45.64	0	0.26	0	45	0.23	1.03	1.01	14.5	0.017	-0.65	-0.39	0.8	0.9	1.2	553	558	0.61	0.29	0.032	2.82	142	33.8	554	41.4	42.7	614	461	Normal	-2.13
252	F	6.15	2	Right	Normal	3	4	2	1	41.6	45.6	7.3	4	45.79	0.07	-0.48	0	41	0.18	1.01	1.01	6.4	0.008	-0.35	-0.55	0.8	1	1.1	503	506	0.77	0.31	0.017	2.6	139	32.2	506	42.4	43.6	503	457	Normal	-3.31
253	F	14.18	3	Right	Normal	8	10	1	2	44.5	48.5	7.3	4	48.82	-0.14	0.7	0	36	0.15	1.01	1.01	12	0.018	-0.91	0	0.5	1.1	1.5	465	467	0.65	0.16	0.015	2.71	167	28.8	468	45.4	46.5	423	310	Normal	3.19
254	M	17.79	3	Right	Normal	4	10	1	5	41.7	44.5	11.8	2.9	44.99	-0.46	2.26	1	35	0.17	1.07	1	1.6	0.005	-0.53	-0.07	0.7	1	1.1	555	556	0.87	0.45	0.029	2.77	127	28.1	556	41.6	43.1	555	505	Normal	-3.76
255	F	17.83	3	Right	KC	28	54	15	38	46.7	55.8	29	9.1	59.4	-0.19	0.31	3	125	1.23	1.35	1.09	5	0.099	-0.38	-0.82	1.5	2	2.8	412	425	1.25	1.26	0.056	3.31	176.1	34	435	52.3	43.7	530	442	FFKCorKC	13
256	F	14.65	3	Right	Normal	5	9	0	3	40.9	43.7	17.4	2.7	44.25	0.67	-2.4	0	32	0.21	1.05	1	4.7	0.011	-0.47	-0.4	0.5	0.8	0.9	520	522	0.6	0.26	0.019	2.98	176	37.7	522	41.2	42.3	650	578	Normal	-4.76
257	M	11.21	2	Right	Normal	7	14	2	3	43.5	47.3	17.1	3.8	48.04	-0.26	0.78	0	34	0.13	1.03	1.02	4.5	0.006	-0.85	-0.26	0.5	1	1.3	595	598	0.7	0.15	0.022	3.16	187	40.2	596	44.1	45.4	595	458	Normal	-0.78
258	F	7.68	2	Right	Normal	3	6	0	-1	41.3	44.5	14.7	3.2	44.97	0.07	-0.28	0	28	0.09	1.01	1.01	0.1	0.004	-0.55	-0.55	0.6	0.9	1	601	604	0.54	0.14	0.016	2.82	164	39.6	602	41.6	42.9	668	601	Normal	-6.56
259	F	17.97	3	Right	Normal	5	7	-1	-4	40.4	42.4	23.5	2	42.62	0.54	-1.41	0	29	0.19	1.03	1.01	3.9	0.007	-0.67	-0.2	0.6	0.8	1	617	620	0.73	0.38	0.01	3.16	192	48.4	630	40	41.4	771	617	Normal	-5.64
260	M	17.42	3	Right	Normal	6	12	2	4	39.8	43.6	19.8	3.9	44.3	-0.07	0.18	0	36	0.15	1.03	1.02	1.4	0.007	-0.74	-0.74	0.6	0.8	1.1	520	527	0.76	0.3	0.021	3.06	175.2	28.8	527	41.1	45.3	650	473	Normal	-1.76
261	M	7.01	2	Right	Normal	6	5	2	-1	40.8	44.6	10.8	3.7	45.38	0.06	-0.32	0	35	0.21	1.01	1.01	4.5	0.009	-0.71	-0.06	0.7	0.9	0.9	546	549	0.71	0.37	0.014	2.74	154	31.9	546	41.6	42.7	607	607	Normal	-4.77
262	M	9.58	2	Right	Normal	2	3	-1	-1	43.8	46.8	10.1	3	46.9	0.21	-2.06	0	26	0.12	1.03	1	3.1	0.007	-0.82	0.62	0.3	0.7	1.1	447	450	0.42	0.24	0.013	5.57	455.7	32.1	450	44.7	46.1	639	406	Normal	-2.81
263	M	12.75	3	Right	Normal	6	14	3	8	44	48.6	3.2	4.6	49.06	0	-0.9	0	37	0.14	1.04	1.01	4.3	0.009	-0.62	-0.49	0.8	1.3	1.6	504	508	0.7	0.15	0.014	3.42	178	41.7	509	44.8	46.3	388	315	Normal	1.8
264	M	16.57	3	Right	Normal	1	4	-1	-1	42.1	45.3	15.2	3.2	46.37	0.4	-2.27	0	33	0.15	1.02	1	15.7	0.019	0.07	0.07	0.7	1	1.2	572	573	0.51	0.18	0.017	3.79	276	39.2	573	42.1	43.7	572	477	Normal	-5.04
265	M	17.35	3	Right	Normal	0	-2	-2	-4	41	42.8	12.6	1.8	45.12	-0.61	3.34	0	28	0.21	0.95	1	8.1	0.008	-0.14	-0.34	0.4	0.7	0.8	531	531	0.26	0.25	0.037	3.86	287	39.4	531	40.8	41.9	759	664	Normal	-9.89
266	M	14.8	3	Left	KC	20	46	20	52	49.1	53.4	146.8	4.3	59.54	-0.07	-0.14	2	69	0.49	1.14	1.1	10	0.038	-0.41	0	1.8	1.9	2.3	451	454	1.05	0.53	0.023	3.09	181	48.5	452	49.8	51.25	237	196	FFKCorKC	13.43
267	F	11.42	2	Right	Normal	4	4	1	0	43.1	46	5.9	2.9	46.42	-0.07	0.61	0	28	0.1	1.05	1.01	3.9	0.007	-0.34	-0.54	0.6	0.9	1.4	494	497	0.68	0.17	0.019	3.28	234	33.6	497	43.5	44.55	549	353	Normal	-0.33
268	F	12.46	3	Right	Normal	2	2	0	-3	42.4	43.7	10.8	1.3	44.04	-0.13	0.4	0	15	0.05	1.02	1.01	1.6	0.002	-0.4	-0.47	0.7	1	1.3	463	465	0.58	0.06	0.009	3.63	251	41.6	467	42	43.05	463	356	Normal	-1.68
269	F	17.8	3	Right	Normal	3	6	0	0	43.3	44.4	9.6	1.1	44.97	0.07	-0.96	0	15	0.12	1.03	1.01	3.3	0.009	-0.55	-0.48	0.7	1	1.3	521	524	0.61	0.18	0.014	3.29	213	39.5	525	42.5	43.85	521	401	Normal	-2.05
270	M	16.1	3	Right	Normal	5	5	0	-2	41.1	44.3	25.6	3.2	44.77	0.14	-0.35	0	32	0.18	1.02	1.01	3.3	0.007	-0.49	-0.64	0.8	1	1.3	504	508	0.61	0.33	0.016	3.46	240	40.1	506	41.5	42.7	504	388	Normal	-0.48
271	M	13.38	3	Right	Normal	11	28	1	11	42.4	45.4	31.1	3	46.79	-0.9	1.46	0.5	38	0.34	1.02	1	22.6	0.027	-1.25	-0.9	0.7	1.4	2	511	525	0.67	0.45	0.016	3.29	234	37.7	523	42.6	43.9	365	256	Normal	6.32
272	M	13.42	3	Right	Normal	3	10	0	2	41.7	44.4	4	2.7	45.41	-0.06	0.76	0	26	0.11	1.04	1.02	5.6	0.006	-0.57	-0.7	0.7	1	1.4	542	547	0.81	0.16	0.018	3.45	231	39.5	547	41.9	43.05	542	387	Normal	-1.74
273	M	17	3	Right	KC	20	44	15	42	41.9	45.2	64.1	3.3	47.4	0.89	-1.44	2	67	0.84	1.2	1.03	11.2	0.061	-0.41	-0.89	1.5	1.9	2.7	465	481	0.92	0.7	0.021	3.43	254.1	41.3	492	42.6	45.2	245	172	FFKCorKC	13.97
274	M	7.4	2	Right	Normal	4	5	1	4	42.6	45.2	169.8	2.6	45.71	0	1.66	0	29	0.24	0.97	1.01	14.7	0.016	-0.53	0	0.5	0.8	0.9	574	576	0.61	0.24	0.031	2.97	188	40.4	576	42.7	43.9	718	638	Normal	-6.75
275	F	8.85	2	Right	Normal	3	7	0	1	43.3	44.1	174.1	0.7	44.5	-0.19	-0.56	0	17	0.05	1.03	1.01	2.8	0.002	-0.19	-0.25	0.7	0.9	1	551	552	0.69	0.05	0.02	2.72	174	37.1	552	42.4	43.7	612	551	Normal	-5.43
276	M	16.64	3	Right	Normal	4	6	0	-1	40.6	45.1	24.7	4.5	45.54	0.13	-0.34	0	40	0.1	1.01	1.01	5.7	0.006	-0.67	-0.13	0.7	1	1.2	550	554	0.55	0.24	0.024	3.18	186	35.7	550	41.6	42.85	550	458	Normal	-2.7
277	M	17.02	3	Right	KC	18	36	12	37	43	45.7	0.6	2.7	51.92	-0.45	-1.67	2	72	0.94	1.22	1.02	12.8	0.123	-0.45	-0.77	0.6	1.7	3.2	545	563	0.78	0.91	0.038	3.09	191	42.9	566	43.4	44.35	321	170	FFKCorKC	12.73
278	M	11.22	2	Right	Normal	4	7	2	3	41.8	45.1	178.5	3.4	45.99	0.07	1.04	0	32	0.15	1	1.01	4.6	0.006	-0.62	-0.21	0.8	1	1.2	561	564	0.69	0.14	0.02	2.95	165	39.7	563	42.2	43.45	561	468	Normal	-2.92
279	M	10.49	2	Right	Normal	4	7	1	3	42.4	46.6	10.5	4.3	47.19	-0.07	0.34	0	34	0.14	1	1.01	4.9	0.008	-0.62	-0.48	0.6	0.8	1.1	551	556	0.62	0.25	0.014	3.02	166	33.8	557	43.3	44.5	689	501	Normal	-3.67
280	M	13.55	3	Right	Normal	3	5	1	0	41.8	45.8	15.8	4	46.7	-0.33	1.37	0	35	0.14	1.01	1.01	10.4	0.012	-0.39	-0.39	0.6	0.9	1.2	553	555	0.77	0.14	0.016	3.18	179	36.8	555	42.6	43.4	614	461	Normal	-3.4
281	M	17.36	3	Right	Normal	3	2	2	0	39.3	42.2	4.9	2.8	42.76	0	-0.14	0	28	0.06	1.02	1.01	1.9	0.005	-0.34	-0.41	0.7	0.9	1.1	477	479	0.73	0.07	0.01	3.6	262	39.5	480	39.7	40.75	530	434	Normal	-2.8
282	F	17.97	3	Right	Normal	3	7	0	0	43.1	44.4	179.9	1.3	45.3	-0.13	2.2	0	19	0.14	1.03	1	4.8	0.009	-0.53	-0.47	0.7	0.9	1.1	580	583	0.63	0.17	0.017	3.2	180.5	40.4	583	42.5	43.3	644	527	Normal	-4.89
283	M	15.06	3	Right	Normal	1	10	-1	6	41.6	42.9	89	1.3	43.46	-0.99	0.13	0	14	0.14	1	1	6.9	0.008	0	-0.26	0.9	1.1	1.3	515	516	0.47	0.14	0.015	3.12	208	34.4	515	40.9	42.25	468	396	Normal	-3.22
284	M	11.68	2	Right	KC	43	88	47	107	58.7	62.2	8.1	3.5	71.83	0	-0.21	3.5	138	0.72	1.36	1.19	7.7	0.142	-0.28	-0.48	3	3.3	4.7	367	376	1.4	0.77	0.088	3.82	218	38.8	391	59	60.45	111	78	FFKCorKC	30.78
285	M	13.35	3	Right	KC	44	87	36	78	49.6	63.8	15.9	14.2	71.5	-0.06	0.32	3.5	140	1.01	1.38	1.15	63.1	0.118	-0.32	-0.45	2.4	2.6	3.1	441	448	1.28	0.98	0.067	3.57	173.3	29.6	458	57.7	44.5	170	142	FFKCorKC	29.98
286	M	14.8	3	Right	KC	14	32	8	27	47.3	50.5	32.9	3.2	54.1	-0.12	0.19	1.5	47	0.33	1.07	1.06	7.9	0.027	-0.5	-0.06	1.5	1.6	2.2	452	457	0.9	0.42	0.021	3.1	173	41.3	454	47.5	48.9	283	205	FFKCorKC	9.39
287	F	17.38	3	Right	Normal	10	10	9	7	44.1	49.3	8.4	5.2	49.9	-0.07	0.33	0	45	0.27	1	1.02	18	0.024	-0.66	-0.46	0.6	0.9	1.2	482	485	0.72	0.43	0.017	2.68	137.7	37.3	484	46.4	43.4	536	402	Normal	2.4
288	M	14.75	3	Right	Normal	6	12	1	4	45.8	47.8	158.7	2	48.31	0.06	0.13	0	27	0.13	1.02	1.02	4.3	0.009	-0.77	-0.19	0.7	1	1.2	509	513	0.72	0.2	0.031	3.21	173	32.2	517	45.6	46.8	509	424	Normal	-0.65
289	M	12.66	3	Right	Normal	5	7	0	2	41.3	45.7	25.3	4.4	46.4	-0.06	0.13	0	36	0.15	1.01	1.01	7.6	0.007	-0.51	-0.64	0.7	0.9	1.2	538	543	0.55	0.19	0.017	3.13	205	30.3	539	42.4	43.5	598	448	Normal	-1.83
290	F	17.76	3	Right	Normal	4	6	1	2	39.6	42.7	11.2	3.2	42.95	-0.55	2.21	0	32	0.17	1.01	1.01	6.3	0.01	-0.55	-0.34	0.6	0.8	0.9	529	531	0.66	0.24	0.019	3.23	204	32.7	531	40	41.15	661	588	Normal	-5.62
291	M	17.45	3	Right	Normal	4	1	0	1	43.5	45.5	9.1	2	46.2	-0.2	2.1	0	23	0.15	1.01	1	0.7	0.01	-0.59	-0.66	0.8	1.2	1.4	539	547	0.62	0.22	0.021	2.77	157.8	33.4	543	43.2	44.8	449	385	Normal	-1.05
292	F	16.94	3	Right	Normal	2	6	-1	1	42.9	43.6	15.4	0.7	43.9	0.34	-1.69	0	13	0.08	1.02	1	3.2	0.005	-0.2	-0.47	0.7	0.9	1	513	515	0.46	0.08	0.014	3.62	251.9	41.5	515	42.3	43.7	570	513	Normal	-5.21
293	M	17.48	3	Right	Normal	5	5	1	2	44.6	49.8	1.1	5.2	49.9	0	-0.74	0	46	0.15	1.03	1.01	4.9	0.011	-0.74	-0.14	0.6	1	1.5	518	521	0.79	0.31	0.028	3.2	173.1	35.9	519	46	45	518	345	Normal	0.48
294	F	17.93	3	Right	Normal	2	-1	-1	-1	43.4	44.4	173.1	1.1	44.67	-0.18	-0.67	0	13	0.08	1.03	1	2.5	0.005	-0.18	-0.55	0.5	0.8	1.1	515	516	0.56	0.12	0.011	2.95	167	34.7	516	42.8	43.9	644	468	Normal	-4.2
295	F	17.89	3	Right	Normal	3	1	0	-2	43.8	45.1	171.4	1.3	45.9	-0.07	-0.39	0	15	0.15	1.04	1.01	8.7	0.01	-0.52	-0.46	0.7	1	1.2	517	521	0.47	0.15	0.01	3.42	217.3	41.4	520	43.7	44.3	517	431	Normal	-2.73
296	M	7.04	2	Right	Normal	3	8	0	2	41.4	45.5	19.8	4	45.6	-0.25	0.62	0	35	0.1	1	1.01	6.2	0.008	-0.55	-0.8	0.7	1.1	1.5	571	578	0.46	0.11	0.013	2.69	146.2	32.3	574	42.4	46	519	381	Normal	-1.6
297	F	14.65	3	Right	Normal	3	5	0	1	43.8	45.6	4	1.8	46.06	-0.14	1.48	0	20	0.13	1	1.01	3.6	0.008	-0.42	-0.14	0.7	0.9	1.1	543	545	0.63	0.14	0.011	3.68	218	35.3	545	43.4	44.7	603	494	Normal	-4.15
298	M	17.58	3	Right	Normal	4	6	1	4	40.8	43	13.4	2.3	43.31	-0.49	1.89	0	26	0.12	1.02	1	4.4	0.006	-0.42	-0.14	0.7	0.8	0.9	651	653	0.75	0.24	0.013	3.11	176	41	652	40.5	41.9	814	723	Normal	-8.66
299	F	16.77	3	Right	Normal	5	11	0	2	41.9	44.9	10.3	3	45.65	-0.5	2.25	0	34	0.24	0.99	1.01	13.4	0.019	-0.69	-0.06	0.8	1.1	1.4	464	470	0.68	0.28	0.017	3.18	233	26.8	465	42.1	43.4	422	331	Normal	0.8
300	M	12.11	3	Right	Normal	4	1	1	-2	44.9	45.7	176.3	0.8	46.14	-0.07	-0.46	0	17	0.12	1.02	1.01	1.9	0.008	-0.66	-0.2	0.6	0.9	1.2	486	488	0.64	0.13	0.012	3.04	207	43.2	489	44.2	45.3	540	405	Normal	-1.5
301	F	16.51	3	Right	Normal	5	8	2	3	43.2	46.3	17.3	3.1	46.71	-0.76	2.07	0	30	0.16	1.03	1.01	5.5	0.009	-0.55	-0.14	0.9	1.1	1.2	547	550	0.68	0.23	0.019	2.92	148	38.4	549	43.3	44.75	497	456	Normal	-2.01
302	M	10.31	2	Right	Normal	1	9	1	4	41.8	43.8	79.2	2	43.94	1.5	-0.36	0	27	0.15	0.99	1.01	1.9	0.011	0.12	-1.2	0.6	1.2	1.7	569	584	0.84	0.31	0.035	2.97	155	34.6	590	41.3	42.8	474	335	Normal	-1.85
303	F	13.07	3	Right	Normal	4	7	2	2	41.5	44.2	15.5	2.7	44.63	0.2	-0.68	0	26	0.05	1.03	1.01	4.8	0.005	-0.55	-0.48	0.9	1	1.2	551	556	0.74	0.07	0.008	3.27	180	32.3	559	41.5	42.85	551	459	Normal	-2.72
304	M	17.59	3	Right	Normal	4	9	-1	3	41.1	43.2	31.6	2.1	43.62	-1.27	2.11	0	25	0.15	1	1.01	12.5	0.012	-1.13	-0.28	0.7	0.9	1.3	558	567	0.62	0.28	0.014	3.52	258	39.8	563	41	42.15	620	429	Normal	-2.05
305	F	17.85	3	Right	Normal	5	6	1	1	40.6	43.7	28.7	3.1	44	-0.54	0.81	0	31	0.21	1.05	1.01	6.7	0.008	-0.2	0	0.6	0.8	0.9	557	557	0.59	0.23	0.017	3.31	211.1	36.5	559	41.2	43.3	696	619	Normal	-5.68
306	F	13.52	3	Right	Normal	5	3	1	-4	42.1	46.1	0.1	4	46.3	0	1.99	0	37	0.21	1	1.01	8.3	0.012	-0.82	-0.48	0.7	1	1.3	483	489	0.59	0.26	0.015	2.55	128	27	485	42.8	44.1	483	372	Normal	-0.12
307	F	12.2	3	Right	Normal	5	5	3	2	42.9	45.3	6.6	2.4	46.23	0.07	-0.63	0	27	0.15	1.05	1.01	0.9	0.007	-0.35	-0.28	0.7	0.8	0.9	561	562	0.75	0.22	0.013	2.97	153	37.2	561	42.8	44.1	701	623	Normal	-5.77
308	F	6.11	2	Right	Normal	5	3	2	0	43.2	45.6	7.1	2.4	46.1	-0.55	1.45	0	30	0.13	1.04	1.01	2.3	0.006	-0.41	-0.28	0.5	0.8	1	522	523	0.76	0.14	0.051	3.14	186	33.6	528	43.3	44.4	653	522	Normal	-3.5
309	F	15.93	3	Right	Normal	3	9	0	4	39	42.1	5.8	3.1	42.47	-0.07	0.63	0	29	0.11	1.01	1.01	1.4	0.006	-1.05	-0.91	0.7	1	1.3	523	537	0.6	0.2	0.026	2.65	165	38.8	530	39.5	40.55	523	402	Normal	-2.08
310	F	17.06	3	Right	KC	43	78	32	65	47.2	51.1	33.6	3.9	61	0.18	-1.22	3.5	138	1.62	1.39	1.12	73.8	0.173	-0.61	-0.37	1.7	2.2	3.1	422	430	1.05	1.54	0.082	3.49	207	29.8	423	51.4	41.6	192	136	FFKCorKC	29.48
311	M	6.86	2	Right	Normal	5	6	2	2	43.1	46.7	16.5	3.6	47.4	-0.2	0.59	0	33	0.13	1.04	1.02	4.1	0.006	-0.13	-0.4	0.9	1	1.2	535	537	0.78	0.16	0.014	3.05	161.5	33.7	537	44	43.7	535	446	Normal	-1.79
312	F	7	2	Right	Normal	3	11	0	3	42.2	43.9	174.9	1.7	44.4	-0.17	1.97	0	28	0.18	1.07	1.01	0.9	0.001	0.35	-1.1	0.6	0.9	1.2	555	563	0.78	0.21	0.044	2.48	109.5	22.6	557	41.8	41.8	617	463	Normal	-3.45
313	F	12.29	3	Right	Normal	5	4	1	-1	42.6	44.1	29.6	1.4	44.87	-1.14	2.34	0	29	0.25	1	1.01	17.9	0.023	-0.74	-0.27	0.6	0.9	1.1	543	546	0.81	0.44	0.02	3.03	178	37.1	545	42.1	43.35	603	494	Normal	-2.87
314	F	10.74	2	Right	Normal	3	3	1	0	42.7	44.7	5.7	2	44.9	0.26	-1.61	0	22	0.09	1.05	1.01	5.1	0.011	-0.26	-0.19	0.6	0.9	1.2	542	542	0.71	0.14	0.017	3.24	198.7	38.7	542	42.6	40.6	602	452	Normal	-3.2
315	M	15.57	3	Right	Normal	5	9	0	0	40.7	45.4	19.1	4.7	45.76	-0.67	1.74	0	42	0.11	1.01	1	2.9	0.006	-0.74	-0.67	0.6	0.9	1.1	527	532	0.6	0.25	0.024	3.1	180	48.9	529	41.8	43.05	586	479	Normal	-2.53
316	F	17.28	3	Right	Normal	9	10	2	1	39.5	42.7	11.2	3.2	42.93	-0.33	1.3	0	42	0.34	1.04	1.01	3.8	0.021	-0.91	-0.07	0.7	1	1.2	497	502	0.81	0.54	0.019	3.08	203	24	498	39.9	41.1	497	414	Normal	1.49
317	F	14.91	3	Right	Normal	3	11	1	6	40.8	43.1	8.8	2.3	43.39	-0.4	1.96	0	28	0.22	1.04	1.01	5.2	0.009	-0.54	-1.15	0.7	0.9	1.3	553	564	0.67	0.41	0.023	3.35	206	46.7	563	40.7	41.95	614	425	Normal	-2.59
318	F	9.19	2	Right	Normal	4	4	1	0	41.8	44.3	160.8	2.5	44.6	-0.07	-0.2	0	28	0.21	1	1.01	7.7	0.014	-0.73	-0.26	0.6	0.9	1.1	531	534	0.68	0.35	0.021	2.91	181.9	29.9	532	42.2	47.2	590	483	Normal	-3.26
319	M	17.42	3	Right	Normal	3	4	0	-2	42.7	44.1	1.7	1.3	44.31	0	0.2	0	17	0.14	1.03	1.01	2.5	0.007	-0.53	-0.27	0.9	1	1.2	529	532	0.56	0.22	0.012	3.62	243	19.7	533	42.1	43.4	529	441	Normal	-2.95
320	F	16.63	3	Right	Normal	8	5	3	-1	43.8	48.1	178.1	4.3	49	-0.07	1.36	0	38	0.18	1.01	1.01	7.7	0.011	-0.48	-0.07	0.6	1.1	1.5	515	516	0.76	0.25	0.024	3.26	166.7	32.4	517	44.8	43.8	468	343	Normal	2.45
321	F	17.05	3	Right	Normal	2	5	-1	0	43.2	46.5	7	3.3	46.66	0.06	-0.45	0	28	0.06	1.02	1.01	1.9	0.005	-0.45	-0.64	0.8	1	1.3	510	514	0.53	0.07	0.012	3.24	197	38.5	512	0.44	44.85	510	392	Normal	-2.49
322	F	14.63	3	Right	Normal	4	8	1	8	39.1	43.3	178	4.1	44.13	0	1.44	0	40	0.17	1.03	1.01	0.5	0.004	0.82	-0.48	0.6	0.9	1.1	530	536	0.66	0.18	0.034	2.82	138	25.2	531	39.9	41.2	589	482	Normal	-3.24
323	M	5.99	1	Right	Normal	2	2	1	1	41.3	44.3	28.1	3	44.5	0.32	-0.71	0	26	0.07	1.03	1.01	4.9	0.005	-0.32	-0.13	0.7	0.9	1.2	552	553	0.66	0.71	0.019	2.84	142.9	38	557	41.6	42.3	613	460	Normal	-4.02
324	M	11.12	2	Right	Normal	6	6	3	2	43.3	46.5	17.9	3.3	46.8	0.13	-0.58	0	42	0.33	1.04	1.01	8.3	0.013	-0.2	-0.07	0.9	1.1	1.3	513	513	0.82	0.45	0.022	2.82	130.5	25.4	516	43.7	46	750	583	Normal	-4.23
325	M	10.88	2	Right	Normal	4	5	0	2	41	45.6	1.4	4.6	46.1	-0.07	0.94	0	40	0.18	1	1.01	9.1	0.016	-0.87	-0.34	0.6	1	1.2	475	481	0.67	0.29	0.027	3.11	145	44.7	491	42.2	43.3	475	396	Normal	-1.3
326	F	17.71	3	Right	Normal	2	5	0	-1	41.7	43.3	41.1	1.5	43.63	0.2	-0.27	0	19	0.06	1.04	1.01	0	0	-0.27	-1.02	0.6	0.9	1.1	530	535	0.69	0.12	0.02	2.78	162	41.1	534	41.4	42.5	589	482	Normal	-4.52
327	M	15.69	3	Right	Normal	6	8	3	6	44.9	47.4	16	2.5	48.51	-0.69	2	0	35	0.29	1.02	1.01	15.3	0.023	-0.69	-0.28	0.7	1	1.2	605	695	0.72	0.32	0.026	2.9	143	34.1	609	44.5	46.15	605	504	Normal	-2.45
328	M	15.75	3	Right	KC	33	58	26	55	47.8	53.3	30.8	5.5	59.75	0.13	-1.34	3	118	1.3	1.29	1.09	47.8	0.142	-0.64	-0.76	1.7	2.2	3.4	419	439	0.94	1.25	0.063	3.95	239	52	440	49.7	50.55	190	123	FFKCorKC	23.38
329	M	10.04	2	Right	Normal	3	2	1	-2	43.1	45.3	15.4	2.2	45.87	-0.54	1.63	0	25	0.2	1	1.01	7.8	0.011	-0.41	-0.34	0.6	0.7	0.9	543	545	0.64	0.24	0.014	3.56	258	36.1	544	43	44.2	776	603	Normal	-6.6
330	M	17.6	3	Right	Normal	3	3	-1	-1	42.9	43.4	6.2	0.5	43.58	0.21	-1.67	0	12	0.11	1.01	1	2.9	0.006	-0.77	-0.21	0.4	0.8	1	508	510	0.47	0.13	0.015	3.34	224	38.6	510	42.1	43.15	635	508	Normal	-4.46
331	F	17.71	3	Right	Normal	4	12	-1	3	40.9	43.9	170.9	3	44.45	0.07	0.4	0	33	0.11	0.99	1.01	1.3	0.003	-1.13	-0.47	0.7	1.4	1.9	510	521	0.64	0.18	0.027	3.15	164	53.7	519	40.9	42.4	364	268	Normal	1.58
332	M	10.97	2	Right	Normal	3	3	0	0	43.3	46.5	12.6	3.2	46.8	0.13	-0.58	0	24	0.06	1.01	1.01	4.4	0.007	-0.52	-0.32	0.7	0.9	1.1	568	571	0.57	0.09	0.012	2.91	139.6	35.7	569	43.8	56.7	631	516	Normal	-4.64
333	M	17.45	3	Right	KC	18	37	13	30	43.9	49.5	40.5	5.6	52.02	-0.07	0.07	1.5	51	0.3	1.05	1.07	3.7	0.021	-0.5	-0.29	1.3	1.6	1.9	506	511	0.92	0.3	0.025	3.69	235.7	46.3	510	47	44.7	316	266	FFKCorKC	10.57
334	M	9.3	2	Right	Normal	2	4	0	-3	45.2	45.9	22.1	0.7	46.33	0.2	-0.54	0	14	0.08	1.01	1.01	7.2	0.007	-0.94	-0.27	0.4	1	1.3	498	502	0.6	0.08	0.015	3.42	199	37.1	501	44.4	45.55	498	383	Normal	-2.29
335	F	14.43	3	Right	Normal	6	3	2	-2	45.8	46.9	170.3	1.1	47.66	0	0.07	0	26	0.22	1	1.02	11	0.016	-0.73	0.2	0.5	0.9	1.1	536	540	0.77	0.22	0.033	2.82	132	31.1	538	45	46.35	596	487	Normal	-2.07
336	M	17.73	3	Right	Normal	7	11	1	3	35.7	42.6	12.9	6.9	42.86	-0.36	1.35	0	62	0.2	1.03	1.01	7.4	0.012	-0.85	-0.85	0.5	0.7	1.1	481	487	0.73	0.35	0.026	2.89	202	38.3	485	38.3	39.15	687	437	Normal	-0.31
337	F	12.03	3	Right	Normal	9	15	1	4	41.7	46.4	11.4	4.8	48.36	-0.69	2.92	0.5	57	0.51	0.93	1.01	29.8	0.03	-0.8	0	0.7	1	1.4	540	546	0.78	0.6	0.04	2.81	133	20.2	540	42.7	44.05	540	386	Normal	2.12
338	M	16.07	3	Right	Normal	11	16	2	2	44.5	47.3	3.3	2.8	47.9	0	-0.07	0	36	0.22	1.02	1.02	6.8	0.016	-1.04	-0.35	0.8	1.3	1.7	515	521	0.63	0.33	0.029	2.57	128.1	38.4	518	44.9	42.2	396	303	Normal	5.27
339	F	16.81	3	Right	Normal	6	10	2	4	42.6	45.5	10.4	2.9	46.45	0.06	-0.32	0	30	0.14	1.02	1.02	5.1	0.008	-0.32	0.06	1.1	1.2	1.5	464	465	0.81	0.12	0.014	2.99	182	28.8	465	42.8	44.05	387	309	Normal	1.93
340	M	16.32	3	Right	Normal	2	3	-1	-3	42.6	46.7	13.9	4	47.11	-0.06	0.25	0	34	0.13	0.98	1.01	4.8	0.006	-0.57	-0.7	0.7	0.9	1.1	541	546	0.52	0.18	0.014	3.42	205	36.3	544	43.4	44.65	601	492	Normal	-4.74
341	M	11.5	2	Right	Normal	4	10	0	3	40.9	42.5	40.8	1.6	42.8	1.14	-1.61	0	24	0.011	1.03	1	0.011	0.011	-0.94	-0.2	0.7	0.8	1	538	544	0.6	0.17	0.025	3.14	175	47.4	543	40.5	42.8	673	538	Normal	-4.5
342	M	17.18	3	Right	Normal	4	9	0	1	40	43.4	20.9	3.5	44.14	-0.77	1.73	0	36	0.19	1.02	1.01	10.5	0.018	-0.51	-0.58	0.7	1	1.2	570	574	0.79	0.18	0.024	3.05	177	37	573	40.3	41.7	570	475	Normal	-3.08
343	M	14.53	3	Right	Normal	4	6	0	0	43.9	45	18.7	1.1	45.49	0.2	-0.99	0	22	0.2	1.01	1.01	3.5	0.012	-0.53	-0.13	0.8	1	1.2	603	606	0.53	0.32	0.025	3.25	169	37.1	605	42.9	44.45	603	503	Normal	-3.71
344	F	17.66	3	Right	Normal	2	3	-2	-3	41.8	46.8	14.4	4.9	47.1	-0.61	2.31	0	44	0.17	1.01	1.01	8.7	0.004	-0.34	-0.2	0.7	1	1.2	547	548	0.67	0.19	0.021	2.74	167	43	551	43.2	42.2	547	456	Normal	-3.93
345	F	17.92	3	Right	Normal	7	17	0	7	39.3	43.8	17.4	4.4	43.9	-0.48	-0.6	0	42	0.17	1.02	1.01	0.7	0.01	-0.82	-0.41	0.6	1	1.2	570	575	0.57	0.3	0.023	3.19	189.6	44.1	571	40.3	43	570	475	Normal	-1.16
346	M	10.85	2	Right	Normal	2	-2	0	-4	44.9	47.7	11.8	2.7	48.14	-0.26	0.97	0	25	0.13	1	1.01	4.9	0.007	0.19	-0.32	0.4	0.8	1	493	493	0.63	0.13	0.016	3.48	224	37.4	495	45.3	46.3	616	493	Normal	-4.76
347	F	13.75	3	Right	Normal	4	6	0	0	43.8	46.5	7.4	2.7	46.9	0.13	-1.05	0	25	0.08	1.02	1.01	0.3	0.002	-0.79	-0.2	0.4	0.7	0.9	526	530	0.56	0.11	0.011	3.43	214	36	529	44	45.15	751	584	Normal	-5.53
348	F	10.1	2	Right	Normal	6	2	2	-1	42.6	44	173.1	1.4	44.3	-0.14	-0.75	0	21	0.09	1.02	1.01	3.3	0.006	-0.48	0	0.6	0.7	0.9	575	576	0.74	0.12	0.012	3.18	193	34.5	575	42.6	45.1	821	639	Normal	-5.49
349	M	16.06	3	Right	Normal	2	0	0	-1	41	41.6	145	0.6	41.87	0.2	0.26	0	16	0.1	0.99	1.01	2.7	0.008	-0.33	-0.39	0.7	0.9	1	498	500	0.68	0.13	0.022	2.99	153	23.9	502	40.2	41.3	553	498	Normal	-4.88
350	M	15.84	3	Right	Normal	5	8	1	3	43.6	45.8	26.9	2.2	46.55	-0.41	0.88	0	25	0.15	1.06	1.01	3.9	0.01	-0.29	-0.47	1	1.1	1.4	519	522	0.73	0.22	0.024	3	178	26.4	520	43.3	44.7	472	371	Normal	-0.1
351	F	6.9	2	Right	Normal	7	5	1	-1	47.2	47.8	161.8	0.6	48.16	-0.24	-1.67	0	30	0.19	1.08	1.01	0.3	0.013	-0.6	-0.24	0.8	1.1	1.2	486	489	0.83	0.3	0.025	2.91	140	42.6	488	46.2	47.5	442	405	Normal	0.41
352	F	16.77	3	Right	KC	13	30	11	27	43.6	47	31.3	3.4	51.8	0.57	-1.7	2	69	0.83	1.21	1.03	29.6	0.088	0.06	-0.69	1.2	1.6	2.3	490	498	0.82	0.75	0.026	3.61	238.3	33.3	496	44.2	43.1	306	213	FFKCorKC	8.57
353	F	15.62	3	Right	Normal	6	8	3	5	40.6	43.5	17.9	2.9	43.61	0.21	-0.83	0	37	0.29	1.06	1.01	2.5	0.015	-0.49	-0.28	0.9	1.1	1.2	487	489	0.75	0.39	0.017	3.07	179	32.6	489	40.7	42.05	443	406	Normal	-0.25
354	F	12.42	3	Right	Normal	5	3	0	-2	45	48.4	4.4	3.3	48.86	0	0.12	0	31	0.09	1.03	1.01	2	0.006	-0.37	-0.31	0.7	0.9	1.1	571	573	0.76	0.17	0.007	3.19	189	48.9	571	45.3	46.7	634	519	Normal	-3.43
355	F	15.09	3	Right	Normal	6	12	1	5	42.3	42.8	132.6	0.4	50.8	-1.35	-0.58	0	24	0.26	1.03	1.01	7.2	0.004	-1.22	-0.58	0.6	0.9	1.2	598	608	0.62	0.27	0.034	2.97	145.4	28.7	602	41.6	44.7	664	498	Normal	-2.32
356	F	13.76	3	Left	KC	5	16	0	7	46.3	47.5	175.6	1.2	47.8	-0.07	-0.48	0	20	0.13	1.03	1.01	4.5	0.017	-0.89	-0.69	0.8	1.2	1.8	532	540	0.56	0.16	0.014	3.18	180	32	540	45.4	46.9	443	296	FFKCorKC	1.59
357	F	12.17	3	Right	Normal	5	10	0	2	41.8	45.2	4.9	3.4	45.53	-0.07	0.42	0	31	0.08	1	1.01	9.7	0.01	-0.85	-0.14	0.6	0.9	1.1	556	559	0.6	0.14	0.014	3.04	185	31.6	558	42.3	43.5	618	505	Normal	-3.12
358	F	9.61	2	Right	KC	21	28	14	22	49.2	56.9	6.3	7.7	60.2	-0.06	0.78	2	81	0.44	1.05	1.06	30.2	0.038	-0.52	0.06	0.7	1.1	1.3	291	292	1.21	0.6	0.047	3.1	196.5	46.7	292	53.5	44.2	265	224	FFKCorKC	13.44
359	M	15.75	3	Right	Normal	5	10	0	3	43	47.5	17.3	4.4	47.7	-0.19	0.63	0	39	0.18	1.03	1.01	3.9	0.018	-0.57	-0.5	0.7	0.8	1	545	549	0.66	0.29	0.019	3.16	177.4	41.3	548	44.1	43.9	681	545	Normal	-4.02
360	F	12.92	3	Right	Normal	7	10	4	6	42.9	48	16.7	5.1	48.78	0.13	-0.47	0	45	0.21	1.05	1.02	2.6	0.014	-0.47	0	0.5	0.9	1.3	583	584	0.78	0.3	0.026	2.91	138	35.5	584	44.1	45.45	648	448	Normal	-0.56
361	F	15.39	3	Right	KC	29	50	23	48	47.1	50.8	46.3	3.7	57.35	-0.13	-1.61	2.5	98	1.15	1.3	1.05	56.2	0.114	-0.87	-0.67	2	2.6	3.8	387	405	0.93	1.11	0.041	3.42	201	32.9	422	48.1	48.95	149	102	FFKCorKC	21.3
362	M	16	3	Right	Normal	4	2	4	3	42	46.9	179.6	4.8	48.11	0	-1.11	1	41	0.26	1.07	1.01	4.3	0.012	-0.49	-0.07	0.5	0.8	1.1	500	502	0.78	0.28	0.031	3.24	159	46.9	530	43.2	44.45	625	455	Normal	-2.63
363	F	8.92	2	Right	Normal	3	1	1	0	43.4	46.3	12.1	2.9	47.3	-0.52	1.97	0	31	0.25	1	1.01	19.5	0.023	-0.52	-0.52	0.7	0.9	1.1	507	511	0.68	0.24	0.018	3.18	189.1	36.4	508	43.9	44.8	563	461	Normal	-3.4
364	F	9.4	2	Right	Normal	4	5	0	-2	42.9	45.5	19.6	2.6	46.28	-0.13	0.33	0	24	0.09	1	1.01	8.4	0.008	-0.65	0	0.6	0.9	1.2	539	541	0.6	0.19	0.025	3.15	205	30.4	540	42.9	44.2	599	449	Normal	-2.5
365	M	16.8	3	Right	Normal	4	4	-1	0	40.7	44.7	6	4	45.2	-0.73	2.71	0	42	0.18	1.02	1	0.7	0.018	-0.79	-0.13	0.8	1	1.2	523	528	0.63	0.33	0.022	2.81	175.6	23.7	527	41.7	47.9	523	436	Normal	-2.2
366	F	11.13	2	Right	Normal	3	6	0	0	46.1	47.1	27.5	1	47.48	-0.19	0.19	0	16	0.09	1.03	1.01	1.9	0.004	-0.38	-0.31	0.7	1	1.2	539	540	0.63	0.12	0.011	3.22	169	31.6	539	45.2	46.6	539	449	Normal	-3.13
367	M	15.75	3	Left	KC	9	21	4	14	44.7	46	151.8	1.3	47.29	-0.33	-0.92	1	35	0.34	1.09	1.03	4.4	0.026	-0.79	-0.53	1	1.4	2	464	475	0.73	0.29	0.016	3.79	248	40.4	476	44.1	45.35	331	232	FFKCorKC	5.59
368	F	16.05	3	Right	Normal	4	7	1	3	43.6	45.2	5.1	1.6	45.6	-0.6	2.4	0	23	0.15	1.01	1.01	5.6	0.01	-0.33	-0.07	0.8	1	1.1	526	527	0.71	0.18	0.015	2.81	143.9	36.9	526	43.4	51.3	526	478	Normal	-3.15
369	M	17.95	3	Right	Normal	3	7	-1	-2	44.9	46.7	2.9	1.8	46.93	0	0.06	0	19	0.12	1.03	1.01	5.1	0.009	-0.45	-0.57	0.8	1	1.3	541	546	0.61	0.25	0.014	3.15	180	33.6	544	44.5	45.8	541	416	Normal	-2.39
370	F	11.46	2	Right	Normal	5	5	4	5	41.7	44.8	1.6	3.1	45.31	0	0.14	0	32	0.11	1.04	1.02	2	0.003	-0.21	-0.14	0.8	1	1.1	542	542	0.83	0.25	0.016	3	179	47.1	542	41.9	43.25	542	493	Normal	-2.85
371	M	16.09	3	Right	Normal	-1	1	0	2	44.8	47.5	5.8	2.6	48.8	-0.13	1.11	0	23	0.13	1	1.01	5.1	0.012	-0.39	-0.78	0.8	1.1	1.7	514	521	0.55	0.12	0.028	3.82	203.2	49.2	515	45.2	43.3	467	302	Normal	-2.38
372	M	16.5	3	Right	Normal	3	3	0	-1	43.5	44.7	45.4	1.2	45.54	-0.42	0.42	0	18	0.11	1.01	1.01	5.6	0.007	-0.55	-0.55	0.6	1	1.2	503	506	0.66	0.15	0.013	3.31	201	48.4	505	43	44.1	503	419	Normal	-2.46
373	M	16.81	3	Right	Normal	1	1	0	-2	40.2	41.3	33.4	1.1	41.47	0.46	-1.12	0	14	0.04	1.02	1	1.1	0.002	0.07	-0.33	0.8	1	1.1	540	541	0.56	0.06	0.011	2.79	179	40.8	542	39.5	40.75	540	491	Normal	-5.36
374	F	17.51	3	Right	Normal	3	7	-2	-2	46.2	46.7	50.7	0.5	48	-0.66	2.46	0	21	0.17	1	1	13.7	0.017	-1.06	-0.46	0.5	1	1.3	537	547	0.65	0.31	0.016	3.47	195	43.8	545	45.2	46.45	537	413	Normal	-2.32
375	M	11.09	2	Right	Normal	6	12	0	1	45.5	49.1	12.7	3.6	50.8	-0.27	0.07	0.5	30	0.15	1.01	1.01	2.2	0.004	-0.81	-0.54	0.6	1.1	1.6	563	568	0.63	0.18	0.023	3.12	172.2	37	568	46.1	46.4	512	352	Normal	0.97
376	M	16.32	3	Right	Normal	5	5	1	0	42.7	44.1	10.7	1.4	44.9	-0.45	0.97	0	27	0.17	1.02	1.01	1.5	0.01	-0.71	0.13	0.6	0.9	1	595	598	0.76	0.25	0.046	2.74	152.8	24.3	597	42.5	44.5	661	595	Normal	-5.14
377	M	11.18	2	Right	Normal	2	2	0	-2	45	46.8	12.8	1.8	47.25	-0.13	0.86	0	16	0.05	1.01	1.01	2.9	0.004	-0.2	-0.26	0.5	0.8	1	584	584	0.57	0.11	0.013	3.4	181	33.1	585	44.6	45.9	730	584	Normal	-6.81
378	M	10.75	2	Right	Normal	3	4	0	-1	41.4	44.4	10.4	3.1	44.87	0.2	-1.56	0	27	0.13	1.03	1.01	1.8	0.003	-0.54	-0.07	0.4	0.8	1	475	476	0.58	0.18	0.011	3.34	242	40	476	41.8	42.9	594	475	Normal	-3.72
379	F	5.82	1	Right	Normal	8	9	3	3	42.7	47.2	9.7	4.5	48	0.07	-0.41	0	42	0.23	1.05	1.02	4	0.013	-0.48	-0.14	0.7	1	1.1	545	546	0.77	0.42	0.024	2.79	150.3	38.4	545	44	43.6	545	495	Normal	-0.97
380	M	14.56	3	Right	Normal	0	3	0	0	40.9	46.2	14.3	5.3	47.3	-0.34	1.28	0	40	0.18	1	1	11.2	0.012	-0.13	-0.54	0.8	0.9	1.1	609	612	0.71	0.16	0.021	2.94	163.5	32.7	610	41.9	48.8	677	554	Normal	-7.42
381	M	4.5	1	Right	Normal	8	18	2	8	39.8	43.6	2.9	3.9	43.84	0.06	-0.73	0	38	0.25	1.03	1.01	1.5	0.01	-0.79	-0.36	0.8	1	1.1	544	550	0.79	0.3	0.022	2.96	188	35.7	546	40.4	41.7	544	495	Normal	-0.97
382	M	10.08	2	Right	Normal	6	5	1	-1	42.7	45.7	10.2	2.9	46.2	-0.14	-0.01	0	27	0.14	1.01	1.01	7.7	0.008	-0.69	-0.35	0.5	0.9	1.2	540	543	0.69	0.25	0.013	3.4	216	32.3	543	43.4	43	600	450	Normal	-1.24
383	M	16.76	3	Right	Normal	2	1	0	-2	40.8	42.4	9	1.6	43.34	-0.06	0.39	0	20	0.14	0.99	1.01	4.9	0.005	-0.19	-0.32	0.5	0.8	1	574	575	0.7	0.13	0.011	3.17	195	41	575	40.5	41.6	718	574	Normal	-6.59
384	M	17.46	3	Right	Normal	-4	3	-6	0	38.1	39.9	2.1	1.8	43.49	-1.75	3.8	0.5	38	0.24	0.97	1	11.5	0.015	0.06	0	1.5	2	2.3	455	455	-0.68	0.26	0.027	2.89	164	39.3	455	37.2	39	228	198	Normal	-1.96
385	F	6.8	2	Right	Normal	1	5	0	-1	44.3	46	7.3	1.7	46.2	0.07	-0.46	0	21	0.002	1.02	1.01	1.6	0.002	0.07	-0.65	0.7	0.9	1	578	581	0.71	0.09	0.018	3.07	155.2	36.4	578	43.8	44.9	642	578	Normal	-7.32
386	M	11.48	2	Right	Normal	7	6	5	3	40.6	42	175.1	1.4	42.9	0	-0.34	0	23	0.04	1.03	1.03	0	0.001	0	-0.21	0.7	0.9	0.9	528	528	0.84	0.07	0.013	2.82	169.2	38.3	528	40.9	44.3	587	587	Normal	-3.68
387	F	9.76	2	Right	Normal	5	5	0	-1	41.9	44	12.4	2.1	44.3	0.67	-2.75	0	27	0.2	1.06	1.01	11.3	0.012	-0.47	-0.6	0.6	0.8	1	541	544	0.64	0.32	0.018	3.45	235.3	43.7	541	42.1	42.7	676	541	Normal	-3.93
388	M	5.88	1	Right	Normal	6	10	4	7	41.4	43.2	15.9	1.8	44.2	-0.06	0.54	0	31	0.15	1.05	1.03	4.4	0.012	-0.42	-0.3	0.6	1	1.4	549	551	0.88	0.18	0.025	2.76	125.8	34.8	553	41.5	44.3	549	392	Normal	0.07
389	M	14.3	3	Right	Normal	6	9	2	2	40.1	44.3	15.8	4.1	45.27	-0.13	0.47	0	34	0.19	1.02	1.01	5.7	0.01	-0.74	-0.2	0.7	0.9	1.1	508	512	0.64	0.23	0.015	3.18	206	37.7	511	41.2	42.2	564	462	Normal	-1.51
390	F	14.95	3	Right	Normal	4	4	1	-1	40.1	43.9	178.1	3.8	44.22	0	0.26	0	34	0.11	1.01	1.01	7.5	0.01	-0.72	-0.26	0.6	0.9	1.1	523	525	0.74	0.18	0.023	2.87	166	25.6	524	40.8	42	581	475	Normal	-3.08
391	F	13.76	3	Right	KC	3	39	1	15	46.1	47.1	177.5	0.9	47.8	0	-0.25	0.5	23	0.24	1.06	1.01	19.6	0.028	-0.13	-1.71	1.3	1.6	2.1	521	561	0.51	0.26	0.02	3.21	182	41.2	553	45.2	46.6	326	248	FFKCorKC	1.39
392	M	17.63	3	Right	Normal	5	10	0	2	42.1	46.1	5.3	4	46.43	-0.14	1.66	0	36	0.15	1.03	1.01	2.9	0.008	-0.76	-0.55	0.7	1.2	1.6	523	529	0.66	0.29	0.019	2.71	155	29.7	527	42.7	44.1	436	327	Normal	0.89
393	M	5.75	1	Right	Normal	5	7	2	3	44.6	45.3	10.7	0.6	46.8	0.07	-0.2	0	27	0.21	0.99	1.03	14.1	0.016	-0.85	0.2	0.4	0.9	1.4	484	486	0.79	0.26	0.033	2.99	192.1	36.7	487	45.2	43.6	537	345	Normal	0.48
394	F	16.04	3	Right	Normal	6	7	1	2	43.2	45.2	9	2	45.48	0.07	-0.48	0	26	0.15	1.03	1.01	3.3	0.016	-0.75	-0.54	0.6	1	1.4	480	486	0.75	0.29	0.015	3.42	202	56.7	483	43.1	44.2	480	343	Normal	1.17
395	F	6.96	2	Right	Normal	4	5	1	-2	44.8	45.6	163.1	0.8	46.19	-0.12	-0.56	0	23	0.09	1.05	1.02	1.9	0.009	-0.56	-0.31	0.7	1	1.4	459	463	0.81	0.16	0.018	2.96	179	54.7	464	44.1	45.2	459	328	Normal	0.23
396	F	9.53	2	Right	Normal	4	3	1	-1	41.2	42.7	13	1.5	43.18	0.07	-0.26	0	21	0.16	1.06	1.01	4.5	0.013	-0.46	-0.26	0.4	0.6	0.7	519	520	0.77	0.18	0.031	3.36	243	26.1	520	41	41.95	865	741	Normal	-9.07
397	M	15.97	3	Right	Normal	3	5	0	0	40.6	42.4	18.4	1.9	42.91	0.06	-0.19	0	19	0.1	1.01	1.01	3.4	0.003	-0.77	-0.32	0.4	0.7	0.9	608	611	0.62	0.26	0.008	3.68	227	34.6	608	40.4	41.5	869	676	Normal	-8.24
398	M	13.79	3	Right	Normal	4	7	0	2	44.4	45.5	22.1	1.1	45.92	-1.09	1.8	0	19	0.15	1.03	1	0.3	0.014	-0.83	-0.71	0.6	1.2	1.6	480	486	0.6	0.18	0.018	2.85	147	46.6	484	43.5	44.95	400	300	Normal	0.86
399	F	11.93	2	Right	Normal	4	3	1	0	46.6	48.5	169.3	1.9	48.9	0.06	0.23	0	25	0.08	1.03	1.01	1.6	0.005	-0.18	-0.23	0.6	0.8	1.1	531	531	0.77	0.13	0.01	2.86	140.1	33.9	532	46.7	42.7	663	482	Normal	-3.24
400	F	17.98	3	Right	Normal	5	9	0	3	40.8	44.4	172.8	3.6	45.9	0.14	-0.11	0	36	0.24	0.99	1	11.8	0.017	-0.84	-0.21	0.6	0.8	1	635	640	0.65	0.21	0.03	2.68	140.7	21.9	637	41	43.7	794	635	Normal	-6.04
401	M	16.52	3	Right	Normal	5	7	1	1	41.7	43.7	163.4	2	44.2	-0.14	-0.5	0	24	0.12	1.02	1.01	0.7	0.005	-0.85	-0.28	0.6	0.8	1	620	625	0.77	0.29	0.02	2.98	198.4	27.6	621	41.9	45.7	775	620	Normal	-5.71
402	F	13.33	3	Right	Normal	6	14	0	3	44.3	46.8	13.7	2.5	47.75	-0.19	0.96	0	30	0.19	1.06	1.02	1.7	0.008	-0.64	-0.51	0.7	0.8	1	567	571	0.76	0.29	0.031	3.29	195	32.5	573	44.3	45.55	709	567	Normal	-3.87
403	M	15.62	3	Right	KC	23	40	13	26	43.9	48.1	19.4	4.1	55.31	0.33	-2.34	3	106	1.32	1.34	1.03	105.6	0.164	-0.53	-0.47	1.2	1.6	2.3	445	450	0.88	1.15	0.034	3.84	270	50.6	507	44.6	46	278	193	FFKCorKC	15.41
404	F	9.97	2	Right	Normal	5	11	3	7	45.7	46.1	38	0.4	47.12	0.65	-0.89	0	32	0.32	0.99	1.01	3.8	0.022	-0.12	0	1	1.6	2.6	518	518	0.77	0.32	0.04	2.61	118	41.6	524	44	45.9	324	199	Normal	3.77
405	F	7.47	2	Right	Normal	3	3	2	0	42.6	43.6	1.5	1	44	0	-0.07	0	19	0.12	1	1.01	5.8	0.009	-0.07	-0.47	0.8	1.1	1.5	478	479	0.68	0.13	0.014	2.98	190	55.2	479	42.4	41.8	435	319	Normal	-0.21
406	F	10.04	2	Right	Normal	7	7	3	1	43.7	46.5	15.8	2.9	47.3	-0.2	0.88	0	34	0.27	0.99	1.02	15.1	0.019	-0.54	-0.07	0.7	0.8	0.9	539	541	0.75	0.38	0.011	2.97	183.2	38.6	539	44.4	45.3	674	599	Normal	-3.95
407	F	17.77	3	Right	Normal	2	5	-1	-2	43.6	45.4	8.7	1.9	45.67	-0.07	0.33	0	16	0.05	1.02	1.01	3.8	0.006	-0.39	-0.52	0.7	0.9	1.1	564	567	0.57	0.05	0.013	3.21	181	39.9	565	43.1	44.5	627	513	Normal	-5.21
408	F	12.72	3	Right	Normal	3	2	1	-2	43.3	44.7	6.8	1.3	45.17	0.06	-0.44	0	22	0.1	1.01	1.01	9.4	0.012	-0.25	-0.25	0.7	1	1.2	536	536	0.72	0.1	0.026	3.05	194	45.9	537	42.7	44	536	447	Normal	-3.09
409	M	8.66	2	Right	Normal	7	10	2	3	42.3	44.8	15.2	2.5	45.42	0.07	-0.26	0.5	29	0.21	1.06	1.01	13.2	0.019	-0.72	-0.46	0.6	0.9	1.2	611	616	0.73	0.24	0.03	3.16	164	26.6	615	42.2	43.55	679	509	Normal	-1.93
410	M	17.94	3	Right	Normal	2	1	0	0	39.4	41.4	4.2	2	41.6	0.07	-0.77	0	22	0.1	1.01	1.01	6	0.009	0.56	-0.63	0.4	0.8	1.2	536	539	0.51	0.15	0.016	3.31	254	30.9	538	39.4	40.4	670	447	Normal	-3.73
411	M	9.95	2	Right	Normal	2	4	-1	-1	42.6	47	23.2	4.4	47.4	-0.71	1.88	0	37	0.11	1.01	1	0.2	0.003	-0.13	-0.52	0.5	0.7	1	514	516	0.51	0.18	0.015	3.28	201.2	32.5	515	43.9	43.4	734	514	Normal	-5.24
412	M	8.42	2	Right	Normal	3	2	1	-2	40	40.4	177.7	0.4	40.69	-0.5	1.96	0	21	0.08	1.03	1.01	5	0.008	-0.32	-0.38	0.7	0.9	1	595	597	0.79	0.09	0.025	2.98	185	29.3	598	38.9	40.2	661	595	Normal	-6.42
413	M	13.09	3	Right	Normal	2	4	0	0	44	45.7	1.3	1.7	46	0	1.83	0	18	0.07	1.01	1.01	8.2	0.009	-0.68	-0.34	0.5	0.9	1.3	512	515	0.63	0.07	0.016	3.45	206	47.2	514	43.7	44.85	569	394	Normal	-2.54
414	F	17.67	3	Right	Normal	2	4	0	1	40.8	42.3	2.5	1.6	42.98	-0.19	2.25	0	21	0.17	0.99	1.01	6.7	0.012	-0.56	-0.38	0.8	0.9	1	516	520	0.6	0.16	0.021	2.92	188	30.1	519	40.3	41.55	573	516	Normal	-5.28
415	M	12.92	3	Right	Normal	7	21	0	11	41.7	45.9	8.1	4.3	46.6	-0.21	1.74	0	36	0.16	1.01	1.01	6.6	0.012	-0.97	-0.49	0.7	1	1.2	555	564	0.63	0.22	0.028	2.98	178.5	44.2	556	42.2	44.9	555	463	Normal	-0.89
416	F	11.92	2	Right	Normal	6	6	1	4	43.4	46.9	6.5	3.5	47.6	-0.39	1.5	0	39	0.26	1	1.01	7.5	0.022	-0.78	-0.46	0.7	1.1	1.5	501	509	0.75	0.34	0.029	2.96	169.6	31.5	505	44.3	45.5	455	334	Normal	1.37
417	M	6.12	2	Right	Normal	4	2	1	-2	44.9	46.5	173.4	1.6	47.52	0	0.06	0	21	0.05	1.04	1.02	8.5	0.009	-0.06	-0.25	0.9	1.1	1.3	473	484	0.72	0.05	0.015	3.04	162	43.9	483	44.7	45.7	430	364	Normal	-0.58
418	F	17.81	3	Right	Normal	6	15	1	3	43.3	47.9	176.5	4.6	48.6	0	-0.19	0	41	0.16	1.04	1.02	10.9	0.016	-0.57	-0.44	0.8	1.2	1.4	553	557	0.73	0.26	0.017	3.07	158	52	557	44	45.6	461	395	Normal	0
419	F	15.99	3	Right	Normal	2	4	-1	0	43.4	44.8	141.5	1.4	45.12	1.4	2.1	0	16	0.1	0.99	1	0.5	0.005	-0.42	0.35	1	1.3	1.9	526	529	0.43	0.1	0.019	3.6	232	48.4	528	42.6	44.1	405	277	Normal	0.1
420	M	17.59	3	Right	Normal	3	4	1	0	44.2	44.6	168.9	0.4	45.02	-0.76	2.49	0	19	0.15	1.01	1.01	0.5	0.011	-0.42	-0.62	0.8	1.1	1.4	506	508	0.7	0.15	0.018	3.47	232	52.7	508	43.1	44.4	460	361	Normal	-1.15
421	M	17.3	3	Right	Normal	5	12	0	5	41.3	43.7	177	2.4	43.89	-0.07	-0.95	0	27	0.11	1.03	1	0.1	0.001	-1.01	-0.34	0.6	0.9	1.2	545	551	0.74	0.32	0.021	3.22	193	49.6	550	41.2	42.5	606	454	Normal	-1.97
422	F	16.36	3	Right	FFKC	3	9	0	4	44.4	45	174.5	0.6	45.5	-0.14	-0.77	0	15	0.12	1.01	1.01	3.6	0.006	-0.63	-0.56	0.8	1.2	1.6	513	520	0.55	0.17	0.02	3.25	188	44.7	519	43.8	42.8	428	321	FFKCorKC	-0.25
423	M	9.39	2	Right	Normal	0	6	-1	1	40.5	44.8	177.4	4.3	46.75	0	0.71	0	41	0.16	1.04	1.03	5.8	0.012	-0.65	-0.97	0.7	0.9	1.3	560	574	0.88	0.18	0.043	2.84	186	43.5	563	41.5	42.65	622	431	Normal	-4.65
424	F	15.39	3	Left	KC	13	31	13	35	45.6	46.9	108.4	1.3	49.21	-0.19	-2.11	1	41	0.48	1.12	1.01	8.3	0.035	-0.38	-0.89	1.6	1.9	2.5	402	416	0.69	0.42	0.014	3.44	193	47.9	422	45	46.25	212	161	FFKCorKC	9.74
425	M	13.34	3	Right	Normal	1	2	0	-1	41.6	45.4	4.2	3.7	45.9	-0.13	2.46	0	34	0.15	0.99	1	13.9	0.016	-0.27	-0.33	0.8	1	1.1	483	484	0.56	0.21	0.018	3.12	197.7	32.4	484	42.4	41.7	483	439	Normal	-4.19
426	M	8.09	2	Right	Normal	4	4	2	1	41.2	42.7	7	1.5	43.15	0.07	-0.83	0	20	0.09	1.03	1.01	3.1	0.009	-0.83	-0.62	0.7	1.1	1.4	501	508	0.71	0.1	0.013	3.05	192	59	506	40.8	41.95	455	358	Normal	-0.45
427	M	13.95	3	Right	Normal	3	15	0	6	42.5	45.1	171.8	2.6	45.21	-0.2	-1.59	0	26	0.12	1.02	1.01	1	0.006	-1.13	-0.86	0.5	1.2	1.7	523	533	0.61	0.24	0.021	2.89	197	40.5	536	42.5	43.8	436	308	Normal	0.04
428	F	9.2	2	Right	Normal	7	9	1	2	44.9	48.2	1.2	3.4	48.65	0	0.65	0	32	0.16	1.04	1.02	1	0.018	-0.84	-0.32	0.5	1	1.3	539	544	0.71	0.18	0.019	3.25	194	46.2	542	45.2	46.55	539	415	Normal	0.19
429	M	15.46	3	Right	Normal	3	2	0	-3	45.5	47	14.7	1.5	47.44	0.06	-0.31	0	16	0.08	1.01	1.01	1.2	0.006	-0.75	-0.25	0.7	1	1.2	531	535	0.52	0.13	0.013	3.17	167	50.3	533	44.9	46.25	531	443	Normal	-3
430	M	16	3	Right	FFKC	9	9	3	0	43.8	45.7	29.1	1.9	46.1	0.14	-0.28	0	31	0.28	1.01	1.01	10.1	0.015	-0.83	-0.49	0.7	1.2	1.5	500	505	0.73	0.42	0.019	3.44	192.1	21.8	504	43.8	44.3	417	333	FFKCorKC	3.31
431	F	13.74	3	Right	Normal	4	7	1	5	42.8	44.6	14.4	1.8	44.78	0.14	-0.84	0	23	0.13	1.02	1.01	2.6	0.007	-0.56	0	0.7	0.8	1	594	596	0.66	0.25	0.02	3.03	170	27.3	594	42.3	43.7	743	594	Normal	-5.76
432	M	10.23	2	Right	Normal	4	6	1	1	44.9	45.8	10.6	0.8	46.31	0.13	-0.52	0	19	0.14	1.05	1.01	8.6	0.009	-0.32	-0.45	0.7	0.9	1.2	478	481	0.65	0.15	0.009	3.74	258	52.1	490	44.2	45.35	531	398	Normal	-1.35
433	F	7.41	2	Right	Normal	10	17	2	5	40.5	45.7	14.2	5.2	46.3	-0.07	0.27	0	48	0.26	1.04	1.02	13.2	0.018	-0.88	-0.61	0.6	0.9	1.1	594	601	0.67	0.3	0.019	3.04	176.4	34.1	598	42.2	47.3	660	540	Normal	-0.71
434	F	9.4	2	Right	Normal	6	11	1	4	42.5	45	18	2.5	45.43	-0.27	0.81	0	29	0.19	1	1.01	5.7	0.018	-0.81	-0.47	0.6	1	1.3	505	510	0.63	0.25	0.017	3.05	191	46.8	508	42.5	43.75	505	388	Normal	0.16
435	F	12.47	3	Right	Normal	9	13	2	5	41.7	45	10.5	3.3	45.44	0.07	-0.94	0.5	37	0.26	1.06	1.01	8.1	0.021	-0.94	-0.67	0.6	0.9	1.2	476	481	0.77	0.43	0.018	3.22	217	34.2	482	42.3	43.35	529	397	Normal	1.87
436	M	17.49	3	Right	Normal	3	7	2	3	39.3	41	41.7	1.7	41.55	-0.07	0.07	0	21	0.11	1.01	1.01	6	0.007	-0.4	-0.4	0.5	0.7	1	590	592	0.77	0.17	0.016	3.12	210	54.7	592	39.1	40.15	843	590	Normal	-6.31
437	M	11.94	2	Right	Normal	3	4	1	1	42.3	44.6	19.1	2.2	45.1	-0.54	1.7	0	25	0.22	0.98	1.01	13.9	0.015	-0.2	-0.34	0.8	0.9	1.1	469	470	0.62	0.23	0.011	3.11	216.4	48.9	475	42.6	42.8	521	426	Normal	-2.62
438	M	5.91	1	Right	Normal	6	9	0	4	42.1	45.3	178.6	3.2	45.7	-0.14	-2.1	0	35	0.2	1.04	1.01	11.6	0.013	-0.81	-0.61	0.6	0.8	1	589	596	0.67	0.3	0.023	3.04	177.9	25.6	593	42.6	41.6	736	589	Normal	-4.37
439	F	17.92	3	Right	Normal	3	5	-1	-4	41.9	44.6	158.1	2.7	44.89	0.07	0.2	0	24	0.13	1.03	1.01	5.1	0.01	-0.61	-0.34	0.7	1	1.2	556	559	0.64	0.24	0.012	3.19	199	40.9	557	42	43.25	556	463	Normal	-3.45
440	F	9.02	2	Right	Normal	0	0	-1	-3	43.4	44.4	161.6	1	45.71	0	1.39	0	23	0.23	0.99	1.01	19.7	0.025	-0.13	-0.7	1	1.2	1.5	464	469	0.7	0.21	0.016	3.11	208	34.3	464	42.6	43.9	387	309	Normal	-1.9
441	M	11.98	2	Right	Normal	4	8	0	1	43.2	44.7	9.4	1.4	45.86	-0.2	0.81	0	25	0.17	1.02	1.02	16.6	0.022	-1.08	-0.47	0.6	1.1	1.7	590	605	0.74	0.22	0.025	3.36	232	42.5	595	42.7	43.95	536	347	Normal	-0.2
442	F	15.2	3	Right	Normal	6	11	1	5	40.3	42.2	177.6	1.9	42.3	-0.56	-1.61	0	22	0.17	1.01	1.01	10.3	0.018	-1.12	-0.35	0.5	0.7	0.9	605	612	0.58	0.19	0.016	2.88	164	45.4	610	40	41.25	864	672	Normal	-6.24
443	M	17.52	3	Right	Normal	2	3	0	-2	42.4	43.2	18.7	0.8	43.22	0.21	-0.78	0	11	0.03	1.01	1.01	1.4	0.002	-0.78	-0.36	0.6	1	1.2	562	41.5	0.48	0.07	0.013	3.56	239	45.5	564	41.5	42.8	562	468	Normal	-4.2
444	F	14.69	3	Right	Normal	7	9	1	1	40.6	44.8	12.6	4.3	45.3	0.07	-0.35	0	38	0.2	0.99	1.01	8	0.012	-0.83	-0.14	0.7	1	1.2	603	608	0.55	0.21	0.02	2.83	166.6	51.3	606	41.7	42.6	603	503	Normal	-1.79
445	M	17.38	3	Right	Normal	1	3	0	0	41.6	43.7	6	2.1	45.19	-0.14	3.05	0	30	0.16	0.97	1	8.7	0.01	-0.75	-0.68	0.6	0.9	1.4	558	564	0.6	0.28	0.029	3.13	198	49.4	563	41.4	42.65	620	399	Normal	-3.29
446	F	15.38	3	Right	KC	13	34	8	31	46.8	49	20.1	2.2	52.29	0.12	-1.62	1.5	46	0.48	1.13	1.02	2.1	0.076	-0.42	-0.6	1.6	2	2.9	438	450	0.73	0.47	0.021	3.6	211	24.3	456	46.4	47.9	219	151	FFKCorKC	9.97
447	M	13.81	3	Right	Normal	5	7	1	2	41.7	44.2	24.6	2.6	44.39	-0.39	1.11	0	28	0.16	1.07	1.01	3.7	0.004	-0.26	-0.52	0.6	0.8	1	517	519	0.73	0.27	0.021	3.51	226	41	517	41.8	42.95	646	517	Normal	-3.39
448	M	16.85	3	Right	Normal	3	5	0	0	41	42.6	4.9	1.6	44.2	-0.14	2.9	0	18	0.08	0.99	1	5	0.005	-0.34	-0.41	0.7	0.9	1	526	528	0.58	0.12	0.018	3.2	207.7	33.7	527	40.8	49.2	584	526	Normal	-4.87
449	F	10.65	2	Right	Normal	8	11	3	4	40.8	44.4	2.5	3.6	47.2	0	-0.43	0.5	40	0.3	1.05	1.02	7.4	0.009	-0.85	0	0.6	0.8	0.8	525	528	0.73	0.37	0.024	2.99	192.4	28.7	526	42	46.1	656	656	Normal	-4.6
450	M	9.3	2	Right	Normal	5	4	1	0	38.9	41.6	7.4	2.7	42.1	0.07	-0.62	0	25	0.13	1.02	1.01	3.2	0.005	-0.69	-0.07	0.6	0.8	0.9	524	526	0.71	0.25	0.011	3.18	202	18.9	527	39.2	40.25	655	582	Normal	-4.85
451	F	12.06	3	Right	Normal	3	7	0	1	41	41.6	5.2	0.6	41.81	-0.5	0.71	0	18	0.15	1	1	3.1	0.007	-0.71	-0.28	0.6	0.8	0.9	602	606	0.58	0.23	0.024	2.93	170	20.9	603	40	41.3	753	669	Normal	-8.09
452	F	13.35	3	Right	Normal	5	5	-1	-2	43	45	23	2	45.64	-0.14	0.21	0	23	0.11	1.02	1.01	6	0.009	-0.89	-0.21	0.6	1	1.2	490	494	0.68	0.23	0.022	3.28	211	52.3	493	42.9	44	490	408	Normal	-0.93
453	M	15.52	3	Right	Normal	12	18	3	5	40.1	44.3	20.8	4.2	44.8	-0.14	0.36	0	46	0.31	1.06	1.02	3	0.015	-0.78	-0.5	0.6	0.9	1.1	545	549	0.77	0.49	0.021	2.97	188.5	44.7	547	41.4	41.6	606	495	Normal	1.58
454	M	5.95	1	Right	Normal	3	6	2	1	46.4	49.5	6.7	3.1	49.94	0.06	-0.38	0	31	0.1	1.02	1.02	14.2	0.014	-0.89	-0.51	0.6	1.1	1.6	509	516	0.78	0.13	0.013	3.08	167	50.2	515	46.6	47.95	463	318	Normal	-0.19
455	M	15.74	3	Right	Normal	3	6	0	2	43.3	44.8	3.5	1.6	45.02	0	-1.01	0	18	0.09	1.03	1.01	3.7	0.009	-0.8	-0.47	0.5	1	1.2	507	512	0.65	0.21	0.015	3.59	237	35.1	511	42.8	44.05	507	423	Normal	-2.55
456	F	13.99	3	Right	Normal	3	1	0	-3	43.9	47	5.1	3.1	47.16	0	-0.7	0	29	0.11	1.04	1.01	2.6	0.009	-0.06	-0.38	0.8	1	1.1	541	543	0.7	0.23	0.013	3.44	199	21.8	542	44	45.45	541	492	Normal	-4.1
457	M	13.81	3	Right	Normal	4	11	0	4	43.3	44.1	23.2	0.8	44.2	0.27	-0.95	0	19	0.12	1.03	1.01	5.9	0.008	-1.15	-0.14	0.5	1	1.3	541	548	0.71	0.15	0.022	3.35	208.2	43.1	547	42.8	46	541	416	Normal	-1.75
458	M	9.51	2	Right	Normal	3	1	1	-2	42.9	43.7	3.9	0.8	44.1	0.4	-1.32	0	16	0.07	1.04	1.01	0.4	0.002	0.2	-0.46	0.5	0.8	1	594	596	0.67	0.09	0.022	2.97	187.2	41	596	42.2	46.7	743	594	Normal	-6.4
459	M	15.52	3	Right	Normal	6	7	2	2	39.5	41.4	30.3	1.9	41.74	-0.14	0.2	0	30	0.26	1.01	1.01	5.5	0.013	-0.75	-0.07	0.6	0.9	1	583	586	0.78	0.48	0.012	3.15	214	28.7	584	39.2	40.45	648	583	Normal	-4.23
460	F	15.78	3	Right	Normal	6	8	0	0	42.3	44.7	179.8	2.4	45.27	0	-0.64	0	28	0.21	1.04	1.01	6	0.01	-0.78	-0.49	0.6	1	1.4	511	515	0.59	0.28	0.015	3.2	211	21.2	515	42.3	43.5	511	365	Normal	0.67
461	F	9.89	2	Right	Normal	4	7	2	4	44.1	46.9	13.7	2.9	47.43	-0.28	0.97	0	27	0.15	1	1.01	8.5	0.01	-0.28	-0.07	0.7	0.9	1.1	571	571	0.66	0.18	0.022	3.12	168	41.2	577	44.1	45.5	634	519	Normal	-4.07
462	M	14.31	3	Right	Normal	3	8	0	3	44.6	45.5	172	0.9	46.03	-0.07	-0.27	0	17	0.14	1	1.01	4	0.013	-0.74	-0.54	0.6	1.1	1.5	493	498	0.45	0.22	0.012	3.28	206	64.1	498	43.9	45.05	448	329	Normal	-0.43
463	M	14.57	3	Right	Normal	4	4	0	0	42.9	45	9.4	2.1	45.71	-0.2	2.62	0	25	0.14	1	1	7.3	0.012	-0.72	-0.26	0.5	0.9	1.1	528	531	0.63	0.21	0.02	3.88	227	30.6	534	42.7	43.95	587	480	Normal	-3.19
464	M	13.94	3	Right	Normal	4	3	0	-1	40.5	44.1	13.9	3.6	44.3	-0.07	0.28	0	32	0.14	0.99	1.01	7.6	0.008	-0.35	-0.14	0.6	0.9	1.1	547	548	0.53	0.15	0.009	3.64	245.8	25.1	548	41.4	46	608	497	Normal	-3.58
465	F	15	3	Right	Normal	3	5	-1	-1	43.4	45.5	176.6	2.1	47.32	-0.26	1.72	0	29	0.22	1.03	1.01	27.2	0.032	-1.06	-0.66	0.6	1	1.4	566	577	0.76	0.25	0.021	3.09	175	44.7	574	43.2	44.45	566	404	Normal	-2.12
466	M	17.4	3	Right	Normal	2	1	0	-1	41.2	41.9	7.5	0.6	42.4	0.07	0.02	0	12	0.05	1.01	1.01	0.4	0.002	-0.43	-0.14	0.6	0.7	0.8	567	568	0.58	0.1	0.018	3.52	255.7	33.9	567	40.9	43.3	810	709	Normal	-9.63
467	M	13.82	3	Right	Normal	3	4	1	3	41.1	43.5	12	2.4	43.86	-0.62	2.43	0	29	0.15	1	1.01	3.1	0.006	-0.35	-0.21	0.7	0.8	0.9	528	529	0.66	0.2	0.018	2.84	174	45.9	528	41.2	42.3	660	587	Normal	-6.24
468	F	7.54	2	Right	Normal	9	9	2	2	40.5	44.4	9.3	3.9	45	0.07	-0.39	0	39	0.26	1.05	1.01	3.9	0.022	-0.79	-0.26	0.6	0.8	0.9	542	547	0.69	0.35	0.017	3.26	229	28.4	544	41.3	42.45	678	602	Normal	-2.74
469	M	16.9	3	Right	Normal	2	1	0	-2	40	41.5	12.5	1.4	41.61	0.07	-0.54	0	17	0.13	1.01	1	0.7	0.007	-0.4	-0.74	0.5	0.7	1	552	555	0.51	0.26	0.015	3.19	231	41.7	554	39.7	40.75	789	552	Normal	-6.09
470	M	8.3	2	Right	Normal	2	12	1	7	42.1	44.8	178.5	2.7	45.31	-0.07	-1.21	0	30	0.17	1.02	1.01	3.1	0.016	-0.81	-1.14	0.8	1.1	1.9	516	533	0.62	0.2	0.035	2.4	157	43.6	532	42.3	43.45	469	272	Normal	0.21
471	F	16.95	3	Right	Normal	8	7	2	0	41.7	44.5	11.7	2.8	44.94	-0.27	0.93	0	39	0.3	1.03	1.02	5.2	0.016	-0.8	-0.6	0.8	1.1	1.3	503	511	0.75	0.45	0.026	3.17	229	41.7	506	41.8	43.1	457	387	Normal	1.46
472	M	17.77	3	Right	Normal	1	4	0	-1	41.4	42	154.3	0.6	42.7	0	2.5	0	17	0.15	1.01	1	4.8	0.008	-0.54	-0.94	0.6	0.8	1.2	557	566	0.66	0.3	0.015	3.24	214	44.8	562	40.5	41.7	696	464	Normal	-4.75
473	M	17.73	3	Right	Normal	6	9	2	4	40.7	42.1	75.1	1.4	42.6	-0.28	0.04	0	22	0.16	1.05	1.01	0.7	0.008	-0.28	-0.49	0.8	1	1.2	505	508	0.67	0.19	0.017	3.16	213.2	41.3	508	40.6	43.2	547	456	Normal	-1.37
474	M	10.6	2	Right	Normal	3	9	0	2	42.9	44.9	17.2	1.9	45.2	0.07	-0.21	0	19	0.09	1.02	1.01	5.1	0.005	-0.69	-0.49	0.6	1.1	1.5	514	519	0.59	0.14	0.013	3.49	232	52.3	516	42.6	43.9	467	343	Normal	-0.75
475	M	11.82	2	Right	Normal	2	5	-1	1	41.6	43.2	8.8	1.6	43.51	0.78	-2.83	0	18	0.14	1.04	1	7.1	0.013	-0.5	-1.06	0.6	0.9	1.3	603	612	0.56	0.22	0.01	3.46	223	46.4	613	41.2	42.4	670	464	Normal	-4.11
476	M	12.03	3	Right	Normal	6	12	-1	1	39.9	42	30	2	42.17	-0.5	1.31	0	27	0.18	1.07	1.01	3.4	0.003	-0.63	-0.88	0.7	1.1	1.5	534	542	0.74	0.42	0.031	3.3	218	32.1	558	39.8	40.95	485	356	Normal	0.88
477	M	15.14	3	Right	Normal	1	0	1	-4	40.3	41	136.9	0.7	42.99	-1.72	3.88	0	23	0.19	1.01	1.01	4.3	0.01	0.06	0.06	1.1	2	3	322	322	0.23	0.17	0.079	2.77	181	45.7	338	38.9	40.65	161	107	Normal	3.29
478	M	15.62	3	Left	KC	26	43	13	25	42.8	48.7	154.4	5.8	54.14	-0.45	-2.38	3	106	1.28	1.32	1.03	74	0.155	-0.32	-0.51	0.9	1.5	2.5	442	448	0.8	1.1	0.022	3.86	262	48.1	460	44.7	45.75	295	177	FFKCorKC	17.69
479	F	17.41	3	Right	KC	15	36	18	37	44.1	51.2	31.6	7.1	62.09	0.39	-0.97	2.5	86	0.88	1.15	1.05	69.5	0.146	-0.78	-0.45	1.2	2	3.3	475	488	0.84	1.19	0.083	3.08	143	40.2	486	46.6	47.65	238	144	FFKCorKC	11.4
480	M	17.4	3	Right	Normal	4	3	1	0	42.9	45.1	0.1	2.2	45.93	0	0.9	0	27	0.16	1.04	1.02	8.5	0.01	-0.26	-0.39	0.5	0.7	0.9	565	567	0.86	0.25	0.027	3.19	190	40.8	569	42.8	44	807	628	Normal	-6.52
